# Supplementary material for: Promotion of tumor progression and cancer stemness by MUC15 in thyroid cancer via the GPCR/ERK and integrin-FAK signaling pathways
Source: Oncogenesis. 2018 Nov 12;7(11):85. doi: 10.1038/s41389-018-0094-y (PMC6232104; doi:10.1038/s41389-018-0094-y)
Supplement: Supplementary file 2 — NGS data set for MUC15 vs. Nthy-ori-3-1 filtered by 2 fold [file 41389_2018_94_MOESM2_ESM.xlsx]

## Sheet: Sheet1
Gene_Symbol	MUC15	Nthy-ori	fold (MUC15/Nthy)
MIR93	2292.63	1e-121	2.29263e+124
SNORD116-21	813.598	1e-121	8.13598e+123
MIR647	735.33	1e-121	7.3533e+123
SNORD16	598.788	1e-121	5.98788e+123
MIR1248	289.978	1e-121	2.89978e+123
MIR3936	170.628	1e-121	1.70628e+123
RNU6ATAC	99.7375	1e-121	9.97375e+122
SNORA18	36.8333	1e-121	3.68333e+122
P2RX6P	36.4548	1e-121	3.64548e+122
SNORA52	15.8038	1e-121	1.58038e+122
SNORA14B	14.6746	1e-121	1.46746e+122
SNORA7B	11.0735	1e-121	1.10735e+122
SNORA8	11.0735	1e-121	1.10735e+122
MUC15	10.0753	1e-121	1.00753e+122
SNORD97	9.10042	1e-121	9.10042e+121
SNORA62	4.62873	1e-121	4.62873e+121
RNVU1-20	4.08792	1e-121	4.08792e+121
PDZK1IP1	3.23991	1e-121	3.23991e+121
RNVU1-19	2.50982	1e-121	2.50982e+121
MIR1307	2.50282	1e-121	2.50282e+121
SDR42E1	1.46958	1e-121	1.46958e+121
DEFB109P1	1.28376	1e-121	1.28376e+121
TMEM52B	1.12436	1e-121	1.12436e+121
SNORA74B	0.898061	1e-121	8.98061e+120
HIST1H3J	0.507893	1e-121	5.07893e+120
LOC101926940	0.500783	1e-121	5.00783e+120
DEFB109P1B	0.482012	1e-121	4.82012e+120
HIST1H4A	0.479564	1e-121	4.79564e+120
HLA-AS1	0.4707	1e-121	4.707e+120
JARID2-AS1	0.447422	1e-121	4.47422e+120
NPM2	0.417656	1e-121	4.17656e+120
OMP	0.387525	1e-121	3.87525e+120
FOCAD-AS1	0.376185	1e-121	3.76185e+120
LOC101929613	0.365501	1e-121	3.65501e+120
SCARNA6	0.353754	1e-121	3.53754e+120
UBE2Q1-AS1	0.346683	1e-121	3.46683e+120
LOC101927230	0.331074	1e-121	3.31074e+120
CARD16	0.330248	1e-121	3.30248e+120
SPINK4	0.326699	1e-121	3.26699e+120
LINC01127	0.326487	1e-121	3.26487e+120
CASP1	0.321363	1e-121	3.21363e+120
LOC100128573	0.262046	1e-121	2.62046e+120
NUCB1-AS1	0.240561	1e-121	2.40561e+120
LINC00669	0.238933	1e-121	2.38933e+120
ENO1-AS1	0.228431	1e-121	2.28431e+120
FOXC2-AS1	0.222095	1e-121	2.22095e+120
CCL27	0.21745	1e-121	2.1745e+120
LOC100132891	0.214956	1e-121	2.14956e+120
HIST1H3A	0.209688	1e-121	2.09688e+120
SLC6A7	0.205833	1e-121	2.05833e+120
WFDC10B	0.203862	1e-121	2.03862e+120
RNF216-IT1	0.196377	1e-121	1.96377e+120
DIAPH3-AS1	0.193866	1e-121	1.93866e+120
MNX1	0.191298	1e-121	1.91298e+120
IL37	0.190382	1e-121	1.90382e+120
GACAT2	0.186278	1e-121	1.86278e+120
LOC101928324	0.185944	1e-121	1.85944e+120
PTCSC3	0.182338	1e-121	1.82338e+120
GATA4	0.181607	1e-121	1.81607e+120
TOX	0.177942	1e-121	1.77942e+120
CXorf31	0.177343	1e-121	1.77343e+120
LCN12	0.175873	1e-121	1.75873e+120
KRT16	0.172263	1e-121	1.72263e+120
HCG25	0.171067	1e-121	1.71067e+120
C8G	0.170265	1e-121	1.70265e+120
LOC102724919	0.166263	1e-121	1.66263e+120
AURKC	0.158999	1e-121	1.58999e+120
CACNG5	0.158919	1e-121	1.58919e+120
HOXD8	0.158895	1e-121	1.58895e+120
EIF1AX-AS1	0.154876	1e-121	1.54876e+120
MTRNR2L4	0.154451	1e-121	1.54451e+120
EEF1DP3	0.152007	1e-121	1.52007e+120
C1orf137	0.148689	1e-121	1.48689e+120
SHCBP1L	0.147797	1e-121	1.47797e+120
MSMB	0.146489	1e-121	1.46489e+120
ARSE	0.143961	1e-121	1.43961e+120
CAND1.11	0.141076	1e-121	1.41076e+120
SLC22A18AS	0.13641	1e-121	1.3641e+120
OVOL3	0.135138	1e-121	1.35138e+120
MT1JP	0.133919	1e-121	1.33919e+120
LOC101928650	0.131791	1e-121	1.31791e+120
LOC100287728	0.130954	1e-121	1.30954e+120
MGC12916	0.128746	1e-121	1.28746e+120
NCOR1P1	0.127562	1e-121	1.27562e+120
MYLPF	0.125832	1e-121	1.25832e+120
DPRXP4	0.12318	1e-121	1.2318e+120
TAS2R10	0.119514	1e-121	1.19514e+120
LYPD8	0.119306	1e-121	1.19306e+120
LOC101928569	0.118718	1e-121	1.18718e+120
WARS2-IT1	0.117991	1e-121	1.17991e+120
LOC102724246	0.11759	1e-121	1.1759e+120
OR10A6	0.116187	1e-121	1.16187e+120
LINC01337	0.116016	1e-121	1.16016e+120
CD79B	0.115573	1e-121	1.15573e+120
STH	0.11466	1e-121	1.1466e+120
PLCXD2-AS1	0.113774	1e-121	1.13774e+120
BHLHA9	0.112943	1e-121	1.12943e+120
LOC100422556	0.110358	1e-121	1.10358e+120
IRX5	0.109282	1e-121	1.09282e+120
HIST1H3C	0.108725	1e-121	1.08725e+120
LOC100129083	0.108537	1e-121	1.08537e+120
CLDN17	0.108135	1e-121	1.08135e+120
C1orf65	0.107219	1e-121	1.07219e+120
OVOL2	0.107065	1e-121	1.07065e+120
CGA	0.104273	1e-121	1.04273e+120
AC010127.3	0.103679	1e-121	1.03679e+120
GPRC5D	0.103435	1e-121	1.03435e+120
LOC101929427	0.103367	1e-121	1.03367e+120
LEF1-AS1	0.102109	1e-121	1.02109e+120
IL36A	0.101931	1e-121	1.01931e+120
TMEM89	0.10088	1e-121	1.0088e+120
HIST3H3	0.100534	1e-121	1.00534e+120
RP11-1084I9.1	0.0986794	1e-121	9.86794e+119
RP11-293M10.5	0.0981788	1e-121	9.81788e+119
PPP1R27	0.0960479	1e-121	9.60479e+119
CTSLP2	0.0958553	1e-121	9.58553e+119
LOC101928880	0.0949974	1e-121	9.49974e+119
ARMS2	0.0946476	1e-121	9.46476e+119
HIST1H2AA	0.0943855	1e-121	9.43855e+119
ALG1L	0.094343	1e-121	9.4343e+119
LOC101929089	0.093185	1e-121	9.3185e+119
LOC102724849	0.0925488	1e-121	9.25488e+119
TEX12	0.091934	1e-121	9.1934e+119
SPINK13	0.0917262	1e-121	9.17262e+119
FAM183A	0.0894843	1e-121	8.94843e+119
LHB	0.0878731	1e-121	8.78731e+119
LINC00687	0.0876102	1e-121	8.76102e+119
TMPRSS2	0.0872482	1e-121	8.72482e+119
CRYBB3	0.086905	1e-121	8.6905e+119
LOC100507065	0.0866472	1e-121	8.66472e+119
TRPM2-AS	0.0856313	1e-121	8.56313e+119
C6orf164	0.0854644	1e-121	8.54644e+119
LINC01336	0.0850643	1e-121	8.50643e+119
LOC101929340	0.0837614	1e-121	8.37614e+119
OVOL1-AS1	0.0826616	1e-121	8.26616e+119
CMTM2	0.0820236	1e-121	8.20236e+119
CATIP-AS1	0.0819669	1e-121	8.19669e+119
AZGP1	0.0815796	1e-121	8.15796e+119
SPINK7	0.0815102	1e-121	8.15102e+119
DGUOK-AS1	0.0796154	1e-121	7.96154e+119
CCL11	0.0795676	1e-121	7.95676e+119
OR1L1	0.0787101	1e-121	7.87101e+119
LINC01422	0.0782401	1e-121	7.82401e+119
PLA2G1B	0.0780314	1e-121	7.80314e+119
LINC00935	0.0763964	1e-121	7.63964e+119
AC131097.3	0.0758065	1e-121	7.58065e+119
MOV10L1	0.0757607	1e-121	7.57607e+119
RP11-142G7.2	0.0750285	1e-121	7.50285e+119
TMEM220-AS1	0.075013	1e-121	7.5013e+119
ODF3B	0.0749732	1e-121	7.49732e+119
OR10X1	0.0739297	1e-121	7.39297e+119
AC007405.4	0.0735193	1e-121	7.35193e+119
LOC101926941	0.0729688	1e-121	7.29688e+119
NAPSA	0.0729554	1e-121	7.29554e+119
UCP1	0.0721941	1e-121	7.21941e+119
OR2AK2	0.0714875	1e-121	7.14875e+119
FKSG29	0.0699986	1e-121	6.99986e+119
OR51F2	0.0696968	1e-121	6.96968e+119
RP11-527H14.2	0.0695447	1e-121	6.95447e+119
RP11-16E12.2	0.0694483	1e-121	6.94483e+119
ADAMTSL4-AS1	0.0691196	1e-121	6.91196e+119
SPNS3	0.068646	1e-121	6.8646e+119
LOC101929754	0.0677279	1e-121	6.77279e+119
LOC101928796	0.0666746	1e-121	6.66746e+119
CTCFL	0.0662718	1e-121	6.62718e+119
LOC388849	0.0660444	1e-121	6.60444e+119
LINC00408	0.0656261	1e-121	6.56261e+119
SPRR1A	0.0648502	1e-121	6.48502e+119
STARD13-AS	0.0643006	1e-121	6.43006e+119
VNN1	0.0639735	1e-121	6.39735e+119
TAL2	0.063879	1e-121	6.3879e+119
TMEM225	0.0637641	1e-121	6.37641e+119
LOC100507144	0.0637641	1e-121	6.37641e+119
SPRR2G	0.0636009	1e-121	6.36009e+119
LHX9	0.0629394	1e-121	6.29394e+119
RNF223	0.0627371	1e-121	6.27371e+119
CTD-2127H9.1	0.0626465	1e-121	6.26465e+119
CDC42P3	0.0621461	1e-121	6.21461e+119
DUPD1	0.0618509	1e-121	6.18509e+119
CSH2	0.061808	1e-121	6.1808e+119
TEKT5	0.0617935	1e-121	6.17935e+119
MAS1L	0.0617427	1e-121	6.17427e+119
SNHG22	0.0615331	1e-121	6.15331e+119
RP11-445H22.3	0.0604648	1e-121	6.04648e+119
IGLL3P	0.0603187	1e-121	6.03187e+119
TMPRSS3	0.0602544	1e-121	6.02544e+119
CLYBL-AS2	0.0599474	1e-121	5.99474e+119
DIO1	0.0596436	1e-121	5.96436e+119
GSDMA	0.0592187	1e-121	5.92187e+119
TNFAIP8L2	0.0591787	1e-121	5.91787e+119
PDC	0.0584601	1e-121	5.84601e+119
PCAT29	0.058042	1e-121	5.8042e+119
LOC102724552	0.058042	1e-121	5.8042e+119
TAGLN3	0.0578866	1e-121	5.78866e+119
APOBEC3B-AS1	0.057134	1e-121	5.7134e+119
EFCAB9	0.0569114	1e-121	5.69114e+119
IQCF4	0.0569105	1e-121	5.69105e+119
HAS2	0.0568316	1e-121	5.68316e+119
FGF17	0.056654	1e-121	5.6654e+119
HPGD	0.0562791	1e-121	5.62791e+119
RP11-454C18.2	0.0560326	1e-121	5.60326e+119
RAG2	0.0555551	1e-121	5.55551e+119
GPR15	0.0550526	1e-121	5.50526e+119
RTDR1	0.0550526	1e-121	5.50526e+119
HCCAT3	0.0545726	1e-121	5.45726e+119
GH1	0.0545693	1e-121	5.45693e+119
LOC729041	0.0542854	1e-121	5.42854e+119
WDR38	0.0540689	1e-121	5.40689e+119
C1orf194	0.0540677	1e-121	5.40677e+119
LRTM1	0.0537856	1e-121	5.37856e+119
CEACAM1	0.0535637	1e-121	5.35637e+119
KYNU	0.0532459	1e-121	5.32459e+119
CALR3	0.0530531	1e-121	5.30531e+119
CCDC54	0.0529569	1e-121	5.29569e+119
ALK	0.0529046	1e-121	5.29046e+119
SPRR4	0.0527021	1e-121	5.27021e+119
AMELX	0.0526957	1e-121	5.26957e+119
PDE6H	0.0525127	1e-121	5.25127e+119
MBD3L1	0.0524185	1e-121	5.24185e+119
TNFSF18	0.0524185	1e-121	5.24185e+119
HP08942	0.0524161	1e-121	5.24161e+119
GSTA2	0.0522466	1e-121	5.22466e+119
VN1R2	0.0521534	1e-121	5.21534e+119
ART1	0.0521068	1e-121	5.21068e+119
CYP51A1-AS1	0.0520697	1e-121	5.20697e+119
TET2-AS1	0.0518602	1e-121	5.18602e+119
ZNF571-AS1	0.0516979	1e-121	5.16979e+119
SPAG11A	0.0516767	1e-121	5.16767e+119
COX7A1	0.051134	1e-121	5.1134e+119
AGRP	0.0509556	1e-121	5.09556e+119
FSTL5	0.0506394	1e-121	5.06394e+119
GHRL	0.0505096	1e-121	5.05096e+119
C21orf88	0.050396	1e-121	5.0396e+119
AC016738.3	0.050341	1e-121	5.0341e+119
LOC101928994	0.0503025	1e-121	5.03025e+119
WDR86-AS1	0.0498227	1e-121	4.98227e+119
UBE2E1-AS1	0.049741	1e-121	4.9741e+119
EXTL3-AS1	0.0495722	1e-121	4.95722e+119
DNAJC12	0.0494882	1e-121	4.94882e+119
USP12-AS2	0.049238	1e-121	4.9238e+119
HAGLR	0.0487862	1e-121	4.87862e+119
LINC00589	0.0483952	1e-121	4.83952e+119
CCL3	0.0482619	1e-121	4.82619e+119
CHST5	0.0482241	1e-121	4.82241e+119
SCHLAP1	0.0481901	1e-121	4.81901e+119
TPPP2	0.0481823	1e-121	4.81823e+119
KCNK16	0.0479583	1e-121	4.79583e+119
NBPF18P	0.0478927	1e-121	4.78927e+119
ACTRT2	0.0474519	1e-121	4.74519e+119
FAM222A-AS1	0.0473958	1e-121	4.73958e+119
TNFAIP6	0.047375	1e-121	4.7375e+119
CSN3	0.0473238	1e-121	4.73238e+119
CBY3	0.047171	1e-121	4.7171e+119
MTVR2	0.0470191	1e-121	4.70191e+119
LINC00333	0.0470191	1e-121	4.70191e+119
SERPINA12	0.0468599	1e-121	4.68599e+119
GSDMC	0.0463111	1e-121	4.63111e+119
LOC100506675	0.0462744	1e-121	4.62744e+119
SP9	0.0462134	1e-121	4.62134e+119
ERAS	0.045983	1e-121	4.5983e+119
EGOT	0.0459589	1e-121	4.59589e+119
MYL2	0.0457669	1e-121	4.57669e+119
CD209	0.0454181	1e-121	4.54181e+119
GATA1	0.0453525	1e-121	4.53525e+119
FAM78B	0.0452822	1e-121	4.52822e+119
GNLY	0.0447804	1e-121	4.47804e+119
LOC149950	0.0446478	1e-121	4.46478e+119
EFCAB12	0.0446403	1e-121	4.46403e+119
ANO1	0.0442904	1e-121	4.42904e+119
KLK8	0.0441065	1e-121	4.41065e+119
IFNL1	0.0439097	1e-121	4.39097e+119
ZNF503-AS1	0.0437867	1e-121	4.37867e+119
BLID	0.0435172	1e-121	4.35172e+119
EPYC	0.0433343	1e-121	4.33343e+119
LOC285819	0.0430682	1e-121	4.30682e+119
PPP1R2P9	0.0430048	1e-121	4.30048e+119
AMN	0.0427635	1e-121	4.27635e+119
NKX3-2	0.0427461	1e-121	4.27461e+119
KRTAP4-5	0.0424425	1e-121	4.24425e+119
C2orf61	0.0419089	1e-121	4.19089e+119
C1QTNF9B	0.0418937	1e-121	4.18937e+119
KCNF1	0.0417683	1e-121	4.17683e+119
C4orf22	0.0414713	1e-121	4.14713e+119
FOXCUT	0.0411666	1e-121	4.11666e+119
DUSP13	0.0410684	1e-121	4.10684e+119
IL31	0.040955	1e-121	4.0955e+119
FAM71A	0.0409295	1e-121	4.09295e+119
DKFZp434J0226	0.0404821	1e-121	4.04821e+119
ANKRD35	0.0402626	1e-121	4.02626e+119
SMTNL1	0.0400657	1e-121	4.00657e+119
FFAR1	0.0398924	1e-121	3.98924e+119
OR13G1	0.039838	1e-121	3.9838e+119
ELANE	0.039838	1e-121	3.9838e+119
GUCA1C	0.0397838	1e-121	3.97838e+119
OR6F1	0.0396757	1e-121	3.96757e+119
OR13H1	0.0396757	1e-121	3.96757e+119
ZNF781	0.0395951	1e-121	3.95951e+119
LINC01448	0.0395835	1e-121	3.95835e+119
TAS2R46	0.0395147	1e-121	3.95147e+119
OR6C4	0.0395147	1e-121	3.95147e+119
OR2G3	0.0395147	1e-121	3.95147e+119
APCS	0.0394614	1e-121	3.94614e+119
LOC101929717	0.03942	1e-121	3.942e+119
OR8B12	0.039355	1e-121	3.9355e+119
OR5W2	0.039355	1e-121	3.9355e+119
OR8I2	0.039355	1e-121	3.9355e+119
LINC01198	0.0393021	1e-121	3.93021e+119
PRR15	0.0392845	1e-121	3.92845e+119
TMC2	0.0392361	1e-121	3.92361e+119
OR52J3	0.0391966	1e-121	3.91966e+119
OR8B8	0.0391966	1e-121	3.91966e+119
OR5AN1	0.0391966	1e-121	3.91966e+119
OR5L2	0.0391966	1e-121	3.91966e+119
LRRC72	0.0391441	1e-121	3.91441e+119
OR6C2	0.0390395	1e-121	3.90395e+119
OR6C76	0.0390395	1e-121	3.90395e+119
OR4F15	0.0390395	1e-121	3.90395e+119
OR2M3	0.0390395	1e-121	3.90395e+119
OR14C36	0.0390395	1e-121	3.90395e+119
OR2T10	0.0390395	1e-121	3.90395e+119
OR8K3	0.0390395	1e-121	3.90395e+119
OR6N1	0.0390395	1e-121	3.90395e+119
OR4E2	0.0388836	1e-121	3.88836e+119
OR1J4	0.0388836	1e-121	3.88836e+119
OR6M1	0.0388836	1e-121	3.88836e+119
TAAR2	0.0387777	1e-121	3.87777e+119
OR9I1	0.038729	1e-121	3.8729e+119
OR1Q1	0.038729	1e-121	3.8729e+119
PRSS45	0.0386777	1e-121	3.86777e+119
CHRNE	0.0386209	1e-121	3.86209e+119
OR3A1	0.0385756	1e-121	3.85756e+119
OR5M1	0.0385756	1e-121	3.85756e+119
OR10A7	0.0384234	1e-121	3.84234e+119
OR2K2	0.0384234	1e-121	3.84234e+119
CELA1	0.0383729	1e-121	3.83729e+119
OR6Q1	0.0382724	1e-121	3.82724e+119
OR1B1	0.0381225	1e-121	3.81225e+119
CST9L	0.0380728	1e-121	3.80728e+119
AC079610.2	0.0380563	1e-121	3.80563e+119
OR8K1	0.0379739	1e-121	3.79739e+119
OR7C2	0.0379739	1e-121	3.79739e+119
LINC01352	0.0379246	1e-121	3.79246e+119
TMEM47	0.0378101	1e-121	3.78101e+119
OR51G1	0.03768	1e-121	3.768e+119
MRGPRD	0.03768	1e-121	3.768e+119
OR2AE1	0.0373907	1e-121	3.73907e+119
LOC643923	0.0373907	1e-121	3.73907e+119
C14orf183	0.0372476	1e-121	3.72476e+119
NINJ2	0.0372476	1e-121	3.72476e+119
OR11H4	0.0372476	1e-121	3.72476e+119
SFTPC	0.0372003	1e-121	3.72003e+119
DIAPH2-AS1	0.0371529	1e-121	3.71529e+119
OR1S2	0.0371057	1e-121	3.71057e+119
LOC100129924	0.0368716	1e-121	3.68716e+119
EIF3IP1	0.0366864	1e-121	3.66864e+119
IL20RA	0.0366137	1e-121	3.66137e+119
MEI4	0.0365741	1e-121	3.65741e+119
GRXCR1	0.0364574	1e-121	3.64574e+119
OR11H6	0.036412	1e-121	3.6412e+119
TNFRSF17	0.0363667	1e-121	3.63667e+119
ODF1	0.0363667	1e-121	3.63667e+119
TEX26	0.0361865	1e-121	3.61865e+119
MYOD1	0.0361716	1e-121	3.61716e+119
TSPAN7	0.0361716	1e-121	3.61716e+119
LINC01013	0.0360081	1e-121	3.60081e+119
OR10R2	0.0357438	1e-121	3.57438e+119
LOC150935	0.0353545	1e-121	3.53545e+119
TAS2R39	0.0353545	1e-121	3.53545e+119
HRH3	0.0352077	1e-121	3.52077e+119
OR52K1	0.0348069	1e-121	3.48069e+119
LOC101928191	0.0347654	1e-121	3.47654e+119
OR4K17	0.0347241	1e-121	3.47241e+119
IL19	0.0347239	1e-121	3.47239e+119
LOC101928491	0.0343971	1e-121	3.43971e+119
MOS	0.0343566	1e-121	3.43566e+119
C3orf83	0.034338	1e-121	3.4338e+119
RP11-310P5.1	0.0343162	1e-121	3.43162e+119
IL27	0.0342358	1e-121	3.42358e+119
LINC00051	0.0341558	1e-121	3.41558e+119
FAM92B	0.0341026	1e-121	3.41026e+119
C11orf53	0.0339573	1e-121	3.39573e+119
OR5M3	0.0339573	1e-121	3.39573e+119
PYY	0.0339178	1e-121	3.39178e+119
MMP21	0.0339047	1e-121	3.39047e+119
CNGA1	0.0338054	1e-121	3.38054e+119
OR2Z1	0.0337611	1e-121	3.37611e+119
C11orf16	0.0336897	1e-121	3.36897e+119
LOC100130075	0.0336832	1e-121	3.36832e+119
HCLS1	0.0336483	1e-121	3.36483e+119
OR51T1	0.0334135	1e-121	3.34135e+119
FCRL6	0.0333388	1e-121	3.33388e+119
ENTPD3	0.0332501	1e-121	3.32501e+119
LOC100505835	0.0332488	1e-121	3.32488e+119
OR51I2	0.0332235	1e-121	3.32235e+119
MAGEB10	0.0331544	1e-121	3.31544e+119
GRIK1-AS2	0.0331106	1e-121	3.31106e+119
HMX3	0.0330731	1e-121	3.30731e+119
TAS2R9	0.0330357	1e-121	3.30357e+119
IL1RL2	0.0329488	1e-121	3.29488e+119
OR5T2	0.03285	1e-121	3.285e+119
MPZL2	0.0328225	1e-121	3.28225e+119
TRIM50	0.0326907	1e-121	3.26907e+119
CHRNA1	0.0326319	1e-121	3.26319e+119
DUOXA1	0.0323402	1e-121	3.23402e+119
GJD2	0.0322694	1e-121	3.22694e+119
TAS2R7	0.0322694	1e-121	3.22694e+119
SNX20	0.0321196	1e-121	3.21196e+119
ZNF812	0.032098	1e-121	3.2098e+119
OR10G2	0.0319518	1e-121	3.19518e+119
OR2B3	0.0319169	1e-121	3.19169e+119
TRIM31	0.0318184	1e-121	3.18184e+119
GJC3	0.0315719	1e-121	3.15719e+119
HIGD2B	0.0315379	1e-121	3.15379e+119
MMP7	0.0314699	1e-121	3.14699e+119
LINC00619	0.0314023	1e-121	3.14023e+119
OR51D1	0.0313013	1e-121	3.13013e+119
CEACAM18	0.0312678	1e-121	3.12678e+119
KCNC4-AS1	0.0310683	1e-121	3.10683e+119
ISPD-AS1	0.0310393	1e-121	3.10393e+119
OR2L2	0.0309695	1e-121	3.09695e+119
HSD17B3	0.0309695	1e-121	3.09695e+119
FCAR	0.0309574	1e-121	3.09574e+119
GSTM2P1	0.030904	1e-121	3.0904e+119
CYP3A7	0.0308748	1e-121	3.08748e+119
DEFB118	0.0308713	1e-121	3.08713e+119
ISLR	0.030425	1e-121	3.0425e+119
RP11-386I8.6	0.0304213	1e-121	3.04213e+119
PSORS1C2	0.0303896	1e-121	3.03896e+119
OR56B4	0.0303896	1e-121	3.03896e+119
CCDC70	0.0303265	1e-121	3.03265e+119
CYP26A1	0.0302981	1e-121	3.02981e+119
PROKR2	0.0302951	1e-121	3.02951e+119
SLAMF9	0.0302637	1e-121	3.02637e+119
SSMEM1	0.0302637	1e-121	3.02637e+119
CHST4	0.0302163	1e-121	3.02163e+119
FKBP1AP1	0.0301734	1e-121	3.01734e+119
LOC100132781	0.0300047	1e-121	3.00047e+119
LINGO2	0.0295524	1e-121	2.95524e+119
THRSP	0.0295295	1e-121	2.95295e+119
PCDHB18	0.0294766	1e-121	2.94766e+119
AACSP1	0.0294749	1e-121	2.94749e+119
KRTAP5-9	0.0292927	1e-121	2.92927e+119
TAF1L	0.0290917	1e-121	2.90917e+119
C6orf58	0.0289158	1e-121	2.89158e+119
VN1R10P	0.0288872	1e-121	2.88872e+119
CXCL13	0.0288586	1e-121	2.88586e+119
DCN	0.0287704	1e-121	2.87704e+119
LOC440700	0.0286605	1e-121	2.86605e+119
JPH4	0.0285883	1e-121	2.85883e+119
LOC100505811	0.0284096	1e-121	2.84096e+119
C2orf66	0.0282904	1e-121	2.82904e+119
LOR	0.028136	1e-121	2.8136e+119
OR7E91P	0.0281089	1e-121	2.81089e+119
OLIG1	0.0279788	1e-121	2.79788e+119
KRT73	0.027912	1e-121	2.7912e+119
ZNF735	0.0278676	1e-121	2.78676e+119
KRT9	0.0278455	1e-121	2.78455e+119
ASPN	0.0278177	1e-121	2.78177e+119
CCL8	0.0275783	1e-121	2.75783e+119
ACMSD	0.0275783	1e-121	2.75783e+119
XCR1	0.0275499	1e-121	2.75499e+119
HAVCR1P1	0.0274487	1e-121	2.74487e+119
GPR151	0.0273204	1e-121	2.73204e+119
BMP15	0.0272694	1e-121	2.72694e+119
VRTN	0.0271735	1e-121	2.71735e+119
GPR148	0.0271427	1e-121	2.71427e+119
PRDM14	0.0271343	1e-121	2.71343e+119
EPHA3	0.0270923	1e-121	2.70923e+119
NR0B2	0.0270422	1e-121	2.70422e+119
TAF7L	0.0269964	1e-121	2.69964e+119
LHX3	0.0268522	1e-121	2.68522e+119
C21orf15	0.0268434	1e-121	2.68434e+119
CXorf66	0.0268434	1e-121	2.68434e+119
IL13	0.0267696	1e-121	2.67696e+119
C3orf49	0.026599	1e-121	2.6599e+119
ALOX5	0.0265629	1e-121	2.65629e+119
CASC18	0.0265523	1e-121	2.65523e+119
ZNF677	0.0265399	1e-121	2.65399e+119
ALDH8A1	0.0264945	1e-121	2.64945e+119
GCG	0.0264785	1e-121	2.64785e+119
CDR1	0.026359	1e-121	2.6359e+119
LOC644919	0.0262824	1e-121	2.62824e+119
GPR150	0.0262171	1e-121	2.62171e+119
LOC101928809	0.0260844	1e-121	2.60844e+119
IMPG1	0.02602	1e-121	2.602e+119
NAT2	0.0259378	1e-121	2.59378e+119
NPAS3	0.0258549	1e-121	2.58549e+119
LMF1-AS1	0.0258212	1e-121	2.58212e+119
GRM8	0.0257559	1e-121	2.57559e+119
LINC01099	0.0257473	1e-121	2.57473e+119
RP11-46C24.3	0.0257322	1e-121	2.57322e+119
CT47B1	0.0256643	1e-121	2.56643e+119
ANKUB1	0.0256006	1e-121	2.56006e+119
TSSK1B	0.0255447	1e-121	2.55447e+119
RP1	0.0253697	1e-121	2.53697e+119
PRSS50	0.0252648	1e-121	2.52648e+119
CRISP2	0.0251856	1e-121	2.51856e+119
NMBR	0.0251128	1e-121	2.51128e+119
KIF25	0.0251109	1e-121	2.51109e+119
GJB5	0.0250912	1e-121	2.50912e+119
LINC00423	0.0250697	1e-121	2.50697e+119
KPRP	0.0250518	1e-121	2.50518e+119
TDH	0.0250482	1e-121	2.50482e+119
LINC01510	0.0250268	1e-121	2.50268e+119
RXFP3	0.0249448	1e-121	2.49448e+119
MAGEB17	0.02492	1e-121	2.492e+119
GJA8	0.0248564	1e-121	2.48564e+119
RANBP3L	0.0248347	1e-121	2.48347e+119
HLA-DOB	0.0247302	1e-121	2.47302e+119
CH25H	0.0246052	1e-121	2.46052e+119
NTRK1	0.0245426	1e-121	2.45426e+119
KAAG1	0.0245226	1e-121	2.45226e+119
RP5-1071N3.1	0.0245157	1e-121	2.45157e+119
PRSS22	0.0244405	1e-121	2.44405e+119
PDHA2	0.0244201	1e-121	2.44201e+119
LINC00632	0.0241976	1e-121	2.41976e+119
ADH6	0.0241574	1e-121	2.41574e+119
LOC101927132	0.024012	1e-121	2.4012e+119
IGJ	0.0239791	1e-121	2.39791e+119
LOC101927468	0.0239791	1e-121	2.39791e+119
LINC00862	0.0238227	1e-121	2.38227e+119
SLC38A8	0.0236683	1e-121	2.36683e+119
CPA1	0.0235918	1e-121	2.35918e+119
GPR97	0.0235665	1e-121	2.35665e+119
FLJ26850	0.0234592	1e-121	2.34592e+119
APOL5	0.0234404	1e-121	2.34404e+119
SPTY2D1-AS1	0.0234404	1e-121	2.34404e+119
MUC4	0.0233552	1e-121	2.33552e+119
GIMAP2	0.0233468	1e-121	2.33468e+119
LOC641367	0.0233405	1e-121	2.33405e+119
LECT1	0.0233279	1e-121	2.33279e+119
FOXN1	0.0233126	1e-121	2.33126e+119
C19orf67	0.0232538	1e-121	2.32538e+119
RSPH4A	0.0232456	1e-121	2.32456e+119
NOTO	0.0232353	1e-121	2.32353e+119
ZNF705G	0.0232072	1e-121	2.32072e+119
C18orf61	0.0231647	1e-121	2.31647e+119
CBLC	0.0231412	1e-121	2.31412e+119
DIRC1	0.023125	1e-121	2.3125e+119
P2RX3	0.0230702	1e-121	2.30702e+119
CFHR3	0.0230686	1e-121	2.30686e+119
GYG2P1	0.0230641	1e-121	2.30641e+119
APOA4	0.0230157	1e-121	2.30157e+119
MEI1	0.0229714	1e-121	2.29714e+119
HOXD11	0.0229614	1e-121	2.29614e+119
OR2C3	0.0229014	1e-121	2.29014e+119
PRAMEF1	0.022889	1e-121	2.2889e+119
HSP90B2P	0.022812	1e-121	2.2812e+119
ZACN	0.0227824	1e-121	2.27824e+119
FBXW12	0.0227807	1e-121	2.27807e+119
ASB2	0.022764	1e-121	2.2764e+119
ACP5	0.0227609	1e-121	2.27609e+119
SERPINB11	0.0227449	1e-121	2.27449e+119
PNLIPRP2	0.0226411	1e-121	2.26411e+119
RP11-478P10.1	0.0226216	1e-121	2.26216e+119
LIPJ	0.0225886	1e-121	2.25886e+119
APOBEC4	0.0225828	1e-121	2.25828e+119
MS4A4A	0.0224824	1e-121	2.24824e+119
AIF1	0.022467	1e-121	2.2467e+119
CD38	0.022467	1e-121	2.2467e+119
PLGLA	0.0224612	1e-121	2.24612e+119
SLC15A1	0.022386	1e-121	2.2386e+119
TPTE2	0.0223115	1e-121	2.23115e+119
SPP1	0.0222717	1e-121	2.22717e+119
MOXD2P	0.0222615	1e-121	2.22615e+119
POU3F3	0.0222615	1e-121	2.22615e+119
LOC102723704	0.0222108	1e-121	2.22108e+119
POU3F4	0.0221939	1e-121	2.21939e+119
UBL4B	0.0221771	1e-121	2.21771e+119
CCDC13	0.0221378	1e-121	2.21378e+119
STAP1	0.0221267	1e-121	2.21267e+119
KRT38	0.0220793	1e-121	2.20793e+119
LAX1	0.0220692	1e-121	2.20692e+119
RP11-175K6.1	0.0218645	1e-121	2.18645e+119
LINC01139	0.0217965	1e-121	2.17965e+119
MYOG	0.021764	1e-121	2.1764e+119
CXCR5	0.0217121	1e-121	2.17121e+119
LGI4	0.0216618	1e-121	2.16618e+119
HLA-DQA1	0.0216191	1e-121	2.16191e+119
CABS1	0.0215871	1e-121	2.15871e+119
KCNJ5	0.0215738	1e-121	2.15738e+119
CA2	0.021537	1e-121	2.1537e+119
LOC101929741	0.0215077	1e-121	2.15077e+119
PROK2	0.0214874	1e-121	2.14874e+119
PLP1	0.0214051	1e-121	2.14051e+119
GMCL1P1	0.0213843	1e-121	2.13843e+119
RP11-453F18__B.1	0.0213453	1e-121	2.13453e+119
CD164L2	0.0212882	1e-121	2.12882e+119
RP11-669N7.3	0.0212418	1e-121	2.12418e+119
UGT2B15	0.0211973	1e-121	2.11973e+119
AHSG	0.0211342	1e-121	2.11342e+119
ROR1-AS1	0.021119	1e-121	2.1119e+119
SKAP1	0.0211114	1e-121	2.11114e+119
C2CD4B	0.0210885	1e-121	2.10885e+119
SHH	0.0210885	1e-121	2.10885e+119
GJD4	0.0210278	1e-121	2.10278e+119
SP7	0.0209984	1e-121	2.09984e+119
MAP3K19	0.0209406	1e-121	2.09406e+119
CD300C	0.0209223	1e-121	2.09223e+119
KLRK1	0.0208899	1e-121	2.08899e+119
PRKACG	0.0208626	1e-121	2.08626e+119
P2RX2	0.0208578	1e-121	2.08578e+119
CCRL2	0.0208307	1e-121	2.08307e+119
KRT31	0.0208032	1e-121	2.08032e+119
IL10	0.0206499	1e-121	2.06499e+119
LOC344967	0.0205399	1e-121	2.05399e+119
TDRD12	0.0204823	1e-121	2.04823e+119
LRRC18	0.0204536	1e-121	2.04536e+119
GJA4	0.0204107	1e-121	2.04107e+119
MMP8	0.0203917	1e-121	2.03917e+119
TRIML2	0.0202371	1e-121	2.02371e+119
KRT14	0.020213	1e-121	2.0213e+119
P2RY4	0.0201712	1e-121	2.01712e+119
FCRLA	0.0201556	1e-121	2.01556e+119
F7	0.0201179	1e-121	2.01179e+119
FRY-AS1	0.0201079	1e-121	2.01079e+119
KRT36	0.0201018	1e-121	2.01018e+119
CLCA4	0.0200875	1e-121	2.00875e+119
DPEP1	0.020043	1e-121	2.0043e+119
C6orf123	0.0200191	1e-121	2.00191e+119
ZNF804B	0.0199311	1e-121	1.99311e+119
NKAPL	0.0198558	1e-121	1.98558e+119
LOC101928505	0.0198558	1e-121	1.98558e+119
CHRDL2	0.0198238	1e-121	1.98238e+119
C1orf186	0.0198154	1e-121	1.98154e+119
LOC101927157	0.019802	1e-121	1.9802e+119
NEUROG1	0.0197752	1e-121	1.97752e+119
GPR115	0.0196643	1e-121	1.96643e+119
PRODH2	0.0196555	1e-121	1.96555e+119
TUBAL3	0.0196397	1e-121	1.96397e+119
OR10G9	0.0195983	1e-121	1.95983e+119
OR10G4	0.0195983	1e-121	1.95983e+119
DBIL5P2	0.0194591	1e-121	1.94591e+119
KRT28	0.0194591	1e-121	1.94591e+119
KRT39	0.0194074	1e-121	1.94074e+119
TDO2	0.0193175	1e-121	1.93175e+119
WNT7A	0.0191781	1e-121	1.91781e+119
MESTIT1	0.0191487	1e-121	1.91487e+119
HOXA4	0.0190034	1e-121	1.90034e+119
ANKRD36BP2	0.0189787	1e-121	1.89787e+119
FZD10	0.018901	1e-121	1.8901e+119
LINC01535	0.0188562	1e-121	1.88562e+119
IL1RN	0.0188198	1e-121	1.88198e+119
PLD5	0.0187614	1e-121	1.87614e+119
BTNL8	0.0187172	1e-121	1.87172e+119
ASZ1	0.018696	1e-121	1.8696e+119
SFMBT2	0.018648	1e-121	1.8648e+119
YBX3P1	0.0186397	1e-121	1.86397e+119
TREH	0.0186123	1e-121	1.86123e+119
LOC101929259	0.0185922	1e-121	1.85922e+119
DPEP2	0.018545	1e-121	1.8545e+119
BEND5	0.0185297	1e-121	1.85297e+119
TRIM63	0.018498	1e-121	1.8498e+119
CEACAM20	0.0184427	1e-121	1.84427e+119
HOXA2	0.0184048	1e-121	1.84048e+119
GC	0.0183883	1e-121	1.83883e+119
RFX4	0.0183423	1e-121	1.83423e+119
RPL21P44	0.0183355	1e-121	1.83355e+119
HPN	0.0183237	1e-121	1.83237e+119
LINC01209	0.0183005	1e-121	1.83005e+119
PPP3R2	0.0182801	1e-121	1.82801e+119
RASSF9	0.0181984	1e-121	1.81984e+119
CXXC11	0.0181758	1e-121	1.81758e+119
FAM180A	0.0181419	1e-121	1.81419e+119
C9orf41-AS1	0.0180523	1e-121	1.80523e+119
C3orf30	0.0179967	1e-121	1.79967e+119
CNTD2	0.0179635	1e-121	1.79635e+119
MYCN	0.0179191	1e-121	1.79191e+119
LOC100132146	0.0178646	1e-121	1.78646e+119
KRT8P41	0.0178428	1e-121	1.78428e+119
BIN3-IT1	0.0177237	1e-121	1.77237e+119
C8orf4	0.0177022	1e-121	1.77022e+119
CC2D2B	0.017669	1e-121	1.7669e+119
OSM	0.0175744	1e-121	1.75744e+119
LARS2-AS1	0.0175639	1e-121	1.75639e+119
KLHL33	0.0174693	1e-121	1.74693e+119
SLC7A13	0.0174485	1e-121	1.74485e+119
ZFP57	0.0173965	1e-121	1.73965e+119
BRINP2	0.0173518	1e-121	1.73518e+119
C8orf49	0.0172592	1e-121	1.72592e+119
KCNB2	0.017229	1e-121	1.7229e+119
MGC34796	0.0172222	1e-121	1.72222e+119
FAM74A7	0.0171615	1e-121	1.71615e+119
PSMB11	0.0171514	1e-121	1.71514e+119
KCNJ13	0.0170929	1e-121	1.70929e+119
RFPL4B	0.0170912	1e-121	1.70912e+119
GUCA1A	0.0170513	1e-121	1.70513e+119
SAMSN1	0.017039	1e-121	1.7039e+119
GFRAL	0.0169819	1e-121	1.69819e+119
FPR2	0.0169592	1e-121	1.69592e+119
SIGLEC6	0.0169536	1e-121	1.69536e+119
ZNF648	0.0168952	1e-121	1.68952e+119
C2orf73	0.0168838	1e-121	1.68838e+119
MAGEC3	0.0167771	1e-121	1.67771e+119
ESM1	0.0167081	1e-121	1.67081e+119
APLNR	0.0166718	1e-121	1.66718e+119
TMEM71	0.0166129	1e-121	1.66129e+119
TBC1D22A-AS1	0.016596	1e-121	1.6596e+119
PCDH8	0.0165919	1e-121	1.65919e+119
LOC101927055	0.016549	1e-121	1.6549e+119
CHDC2	0.016549	1e-121	1.6549e+119
CDCP2	0.016521	1e-121	1.6521e+119
ZBTB32	0.0165116	1e-121	1.65116e+119
RP11-356I2.4	0.0164744	1e-121	1.64744e+119
GIMAP4	0.0164651	1e-121	1.64651e+119
IFIT1B	0.0164004	1e-121	1.64004e+119
ASPG	0.0164004	1e-121	1.64004e+119
KCNH5	0.016382	1e-121	1.6382e+119
LINC00840	0.016382	1e-121	1.6382e+119
SLC22A14	0.0163545	1e-121	1.63545e+119
OIT3	0.0163539	1e-121	1.63539e+119
LOC100132831	0.0163271	1e-121	1.63271e+119
MYOM1	0.0163251	1e-121	1.63251e+119
FAM151A	0.016318	1e-121	1.6318e+119
SEMG2	0.0163088	1e-121	1.63088e+119
UNC93A	0.0162792	1e-121	1.62792e+119
MAGEC2	0.0162003	1e-121	1.62003e+119
HTR3A	0.0161786	1e-121	1.61786e+119
IQCF5-AS1	0.0161466	1e-121	1.61466e+119
HCRTR1	0.0161377	1e-121	1.61377e+119
ETNPPL	0.0161313	1e-121	1.61313e+119
ADRA1A	0.0161022	1e-121	1.61022e+119
HGD	0.0160578	1e-121	1.60578e+119
FAAH2	0.0160402	1e-121	1.60402e+119
PDE1A	0.0160119	1e-121	1.60119e+119
GPR50	0.0159701	1e-121	1.59701e+119
STXBP5L	0.0159219	1e-121	1.59219e+119
PTPN5	0.0158675	1e-121	1.58675e+119
TAS1R1	0.015857	1e-121	1.5857e+119
IRS4	0.015833	1e-121	1.5833e+119
SLC26A4-AS1	0.0158031	1e-121	1.58031e+119
FAM69C	0.0157803	1e-121	1.57803e+119
SPAM1	0.0157429	1e-121	1.57429e+119
ZNF534	0.0157298	1e-121	1.57298e+119
DYTN	0.0157039	1e-121	1.57039e+119
FFAR2	0.0156871	1e-121	1.56871e+119
OR4F13P	0.0156787	1e-121	1.56787e+119
TYR	0.0155866	1e-121	1.55866e+119
RP11-65M17.1	0.0155866	1e-121	1.55866e+119
SALRNA2	0.0155783	1e-121	1.55783e+119
FOXD3	0.0155617	1e-121	1.55617e+119
AOC4P	0.0155204	1e-121	1.55204e+119
CYP46A1	0.0154875	1e-121	1.54875e+119
LHX5	0.0154302	1e-121	1.54302e+119
FEZF2	0.015414	1e-121	1.5414e+119
IRG1	0.0153815	1e-121	1.53815e+119
DCHS2	0.0153394	1e-121	1.53394e+119
LCK	0.0152638	1e-121	1.52638e+119
PXT1	0.015245	1e-121	1.5245e+119
BMP7	0.0152146	1e-121	1.52146e+119
ONECUT1	0.015158	1e-121	1.5158e+119
C20orf173	0.0151423	1e-121	1.51423e+119
SLC6A18	0.0151345	1e-121	1.51345e+119
FAM47B	0.0151266	1e-121	1.51266e+119
DPYS	0.0151188	1e-121	1.51188e+119
PDILT	0.0150876	1e-121	1.50876e+119
C17orf47	0.0150876	1e-121	1.50876e+119
LINC00507	0.015072	1e-121	1.5072e+119
OR7A5	0.0150023	1e-121	1.50023e+119
POU3F2	0.0149959	1e-121	1.49959e+119
FLJ16171	0.0149639	1e-121	1.49639e+119
ADCY8	0.0149422	1e-121	1.49422e+119
CLDN8	0.014941	1e-121	1.4941e+119
SEC14L4	0.0149172	1e-121	1.49172e+119
MYADML	0.0148574	1e-121	1.48574e+119
AC003958.2	0.0148348	1e-121	1.48348e+119
LOC100505817	0.0148247	1e-121	1.48247e+119
FLJ42102	0.0148197	1e-121	1.48197e+119
LINC00298	0.0147972	1e-121	1.47972e+119
UNC13C	0.0147004	1e-121	1.47004e+119
UBE2NL	0.0146905	1e-121	1.46905e+119
LINC00528	0.0145976	1e-121	1.45976e+119
OLIG3	0.0145684	1e-121	1.45684e+119
TNFSF11	0.0145522	1e-121	1.45522e+119
FGA	0.0144674	1e-121	1.44674e+119
SVEP1	0.0144242	1e-121	1.44242e+119
POU6F2	0.0144218	1e-121	1.44218e+119
T	0.0144164	1e-121	1.44164e+119
LOC101928694	0.0143961	1e-121	1.43961e+119
SERPIND1	0.0143891	1e-121	1.43891e+119
TFAMP1	0.0143749	1e-121	1.43749e+119
UBASH3A	0.0143595	1e-121	1.43595e+119
ADAMTS9-AS2	0.0143396	1e-121	1.43396e+119
CTSE	0.0143396	1e-121	1.43396e+119
CPNE6	0.0143331	1e-121	1.43331e+119
C13orf35	0.0142487	1e-121	1.42487e+119
ZNF705A	0.0142444	1e-121	1.42444e+119
LOC101929555	0.0142348	1e-121	1.42348e+119
HTR1A	0.014221	1e-121	1.4221e+119
COL6A4P1	0.0141933	1e-121	1.41933e+119
FLJ42393	0.0140771	1e-121	1.40771e+119
CHRNA9	0.0140095	1e-121	1.40095e+119
LOC101928303	0.0139927	1e-121	1.39927e+119
FAM110B	0.0139872	1e-121	1.39872e+119
WDR64	0.0139805	1e-121	1.39805e+119
WNT1	0.013956	1e-121	1.3956e+119
OXGR1	0.0139493	1e-121	1.39493e+119
VTCN1	0.0139142	1e-121	1.39142e+119
AIRE	0.0138567	1e-121	1.38567e+119
MEP1B	0.0137783	1e-121	1.37783e+119
METTL21EP	0.0137718	1e-121	1.37718e+119
LOC100996351	0.0137265	1e-121	1.37265e+119
GPR149	0.0137008	1e-121	1.37008e+119
KCNK9	0.0136877	1e-121	1.36877e+119
HOXD13	0.0136751	1e-121	1.36751e+119
KIF2B	0.0136241	1e-121	1.36241e+119
MPEG1	0.0135211	1e-121	1.35211e+119
NETO1	0.0134857	1e-121	1.34857e+119
CYP4X1	0.0134857	1e-121	1.34857e+119
UGT1A1	0.0134857	1e-121	1.34857e+119
AC009227.2	0.0134547	1e-121	1.34547e+119
GCM2	0.0134361	1e-121	1.34361e+119
OTOP3	0.0134191	1e-121	1.34191e+119
PNPLA1	0.0134116	1e-121	1.34116e+119
LHX8	0.0133869	1e-121	1.33869e+119
OPN1MW2	0.0133717	1e-121	1.33717e+119
FLJ41941	0.0133501	1e-121	1.33501e+119
UGT1A10	0.0133136	1e-121	1.33136e+119
CD86	0.0132883	1e-121	1.32883e+119
SLC35D3	0.0132053	1e-121	1.32053e+119
SPHKAP	0.0132052	1e-121	1.32052e+119
AGXT2	0.0131874	1e-121	1.31874e+119
SLC26A9	0.0131868	1e-121	1.31868e+119
UPP2	0.0131607	1e-121	1.31607e+119
DGCR9	0.0131341	1e-121	1.31341e+119
TACR2	0.0131282	1e-121	1.31282e+119
KLHL40	0.0131105	1e-121	1.31105e+119
FAM194B	0.0130987	1e-121	1.30987e+119
GPR158-AS1	0.0130286	1e-121	1.30286e+119
PSAPL1	0.0130151	1e-121	1.30151e+119
UGT2A2	0.013009	1e-121	1.3009e+119
KCNT1	0.0129647	1e-121	1.29647e+119
MUC7	0.0129625	1e-121	1.29625e+119
RASGRP4	0.0129528	1e-121	1.29528e+119
BCHE	0.0129478	1e-121	1.29478e+119
C20orf166-AS1	0.0129363	1e-121	1.29363e+119
EPB42	0.0129274	1e-121	1.29274e+119
SNX31	0.0129021	1e-121	1.29021e+119
RELN	0.012839	1e-121	1.2839e+119
FAM124B	0.0128204	1e-121	1.28204e+119
ZP4	0.0127947	1e-121	1.27947e+119
AGMO	0.0127891	1e-121	1.27891e+119
HIPK4	0.0127278	1e-121	1.27278e+119
RBPJL	0.0126464	1e-121	1.26464e+119
PBOV1	0.0126452	1e-121	1.26452e+119
PCED1B-AS1	0.0126397	1e-121	1.26397e+119
PRF1	0.0125948	1e-121	1.25948e+119
SLC22A2	0.0125853	1e-121	1.25853e+119
SH2D1A	0.0125827	1e-121	1.25827e+119
CD244	0.0125592	1e-121	1.25592e+119
FPR3	0.0125582	1e-121	1.25582e+119
GABRA6	0.0125474	1e-121	1.25474e+119
LOC101929586	0.0125474	1e-121	1.25474e+119
CCR9	0.0125465	1e-121	1.25465e+119
TAS1R2	0.0125367	1e-121	1.25367e+119
SYNDIG1	0.0125259	1e-121	1.25259e+119
KERA	0.0124884	1e-121	1.24884e+119
EDNRB	0.0124883	1e-121	1.24883e+119
LRRC31	0.0124775	1e-121	1.24775e+119
B3GNT6	0.0123931	1e-121	1.23931e+119
ANKDD1B	0.0123721	1e-121	1.23721e+119
FREM1	0.0122972	1e-121	1.22972e+119
SND1-IT1	0.0122836	1e-121	1.22836e+119
TBX21	0.0122682	1e-121	1.22682e+119
RASL12	0.0122373	1e-121	1.22373e+119
PALMD	0.0122373	1e-121	1.22373e+119
TLR7	0.0121694	1e-121	1.21694e+119
KCTD8	0.0121609	1e-121	1.21609e+119
SIDT1	0.0121441	1e-121	1.21441e+119
EPHA1-AS1	0.0121088	1e-121	1.21088e+119
SYNDIG1L	0.0120905	1e-121	1.20905e+119
DDI1	0.0120506	1e-121	1.20506e+119
LINC00917	0.0120357	1e-121	1.20357e+119
NR2E1	0.0120303	1e-121	1.20303e+119
LOC101928404	0.0119617	1e-121	1.19617e+119
HDC	0.0119178	1e-121	1.19178e+119
ADRB3	0.0118984	1e-121	1.18984e+119
CHRND	0.0118684	1e-121	1.18684e+119
HOXA11	0.0118646	1e-121	1.18646e+119
LRRD1	0.0118262	1e-121	1.18262e+119
PIP5K1B	0.0118013	1e-121	1.18013e+119
CCR1	0.0117548	1e-121	1.17548e+119
BRDT	0.011728	1e-121	1.1728e+119
CLSTN2-AS1	0.0117077	1e-121	1.17077e+119
NAALADL1	0.011703	1e-121	1.1703e+119
SLITRK1	0.0116897	1e-121	1.16897e+119
EFCC1	0.0116843	1e-121	1.16843e+119
GBP5	0.0116758	1e-121	1.16758e+119
AC073133.1	0.0116517	1e-121	1.16517e+119
CD180	0.0115732	1e-121	1.15732e+119
FGF14	0.0115503	1e-121	1.15503e+119
NOX5	0.0115468	1e-121	1.15468e+119
LOC283575	0.0115158	1e-121	1.15158e+119
CDH7	0.0115109	1e-121	1.15109e+119
LPO	0.0115031	1e-121	1.15031e+119
CCDC170	0.0114739	1e-121	1.14739e+119
LTK	0.0114719	1e-121	1.14719e+119
C10orf71	0.0114672	1e-121	1.14672e+119
RSPO2	0.0114231	1e-121	1.14231e+119
SLC18A1	0.0113975	1e-121	1.13975e+119
GRIA1	0.0113906	1e-121	1.13906e+119
CD80	0.0113838	1e-121	1.13838e+119
HNF1B	0.0113755	1e-121	1.13755e+119
C1orf127	0.0113661	1e-121	1.13661e+119
KCNG4	0.0113572	1e-121	1.13572e+119
TMPRSS11D	0.0112696	1e-121	1.12696e+119
KRT74	0.0112479	1e-121	1.12479e+119
PRR23C	0.0112349	1e-121	1.12349e+119
TF	0.0112349	1e-121	1.12349e+119
C12orf40	0.0112263	1e-121	1.12263e+119
PIWIL1	0.0112091	1e-121	1.12091e+119
SULT1C2	0.0112079	1e-121	1.12079e+119
LOC641515	0.0111662	1e-121	1.11662e+119
C5orf64	0.0111519	1e-121	1.11519e+119
MSTN	0.0111152	1e-121	1.11152e+119
CPED1	0.0110773	1e-121	1.10773e+119
RBBP8NL	0.0110564	1e-121	1.10564e+119
WNT2	0.0110141	1e-121	1.10141e+119
FAM153C	0.010987	1e-121	1.0987e+119
CDH20	0.0109651	1e-121	1.09651e+119
CDH15	0.0109486	1e-121	1.09486e+119
TRPV5	0.0109159	1e-121	1.09159e+119
KCNA5	0.0109037	1e-121	1.09037e+119
MUC13	0.0108793	1e-121	1.08793e+119
BRINP3	0.010847	1e-121	1.0847e+119
TTC16	0.010847	1e-121	1.0847e+119
XG	0.0108273	1e-121	1.08273e+119
POU2F3	0.0107684	1e-121	1.07684e+119
MAB21L1	0.0107552	1e-121	1.07552e+119
BAI3	0.0107282	1e-121	1.07282e+119
OLFM4	0.0107078	1e-121	1.07078e+119
CLDN2	0.0106954	1e-121	1.06954e+119
KCNV1	0.0106687	1e-121	1.06687e+119
CA10	0.0106445	1e-121	1.06445e+119
TRPM1	0.0105905	1e-121	1.05905e+119
ANGPTL3	0.0105837	1e-121	1.05837e+119
WT1	0.0105208	1e-121	1.05208e+119
HCAR1	0.010485	1e-121	1.0485e+119
C15orf54	0.0104747	1e-121	1.04747e+119
RIMS1	0.0104576	1e-121	1.04576e+119
RP11-638L3.1	0.0104325	1e-121	1.04325e+119
TRIM10	0.0103764	1e-121	1.03764e+119
INSM2	0.0103512	1e-121	1.03512e+119
ESRRB	0.0103475	1e-121	1.03475e+119
LAMB4	0.0103098	1e-121	1.03098e+119
CPN2	0.010302	1e-121	1.0302e+119
FRMD1	0.0102965	1e-121	1.02965e+119
SDR16C5	0.0102639	1e-121	1.02639e+119
LGR6	0.0102488	1e-121	1.02488e+119
MYCT1	0.0102423	1e-121	1.02423e+119
FGD5	0.0102394	1e-121	1.02394e+119
TRPM3	0.0102373	1e-121	1.02373e+119
TCEB3B	0.0102316	1e-121	1.02316e+119
HK3	0.0101534	1e-121	1.01534e+119
BTLA	0.0101408	1e-121	1.01408e+119
CDH9	0.0101287	1e-121	1.01287e+119
TSPYL6	0.010059	1e-121	1.0059e+119
NR5A1	0.010059	1e-121	1.0059e+119
MAGEA2B	0.0100492	1e-121	1.00492e+119
PAX9	0.010021	1e-121	1.0021e+119
LOC648691	0.0100141	1e-121	1.00141e+119
SMOC2	0.0099733	1e-121	9.9733e+118
WDR87	0.0099634	1e-121	9.9634e+118
KBTBD13	0.00996291	1e-121	9.96291e+118
RP11-43N5.1	0.00992231	1e-121	9.92231e+118
TRIM71	0.00991221	1e-121	9.91221e+118
GPR128	0.00990549	1e-121	9.90549e+118
TMSB4Y	0.0098943	1e-121	9.8943e+118
GRM6	0.00981948	1e-121	9.81948e+118
SVILP1	0.00978822	1e-121	9.78822e+118
HTR1F	0.00977948	1e-121	9.77948e+118
TBR1	0.00975336	1e-121	9.75336e+118
ITIH2	0.00974361	1e-121	9.74361e+118
MYCBPAP	0.00974036	1e-121	9.74036e+118
HS3ST4	0.00969832	1e-121	9.69832e+118
LOC400997	0.00966943	1e-121	9.66943e+118
LOC440311	0.00966517	1e-121	9.66517e+118
SNTG1	0.00966477	1e-121	9.66477e+118
ADAM28	0.0096439	1e-121	9.6439e+118
LOC101928567	0.00961849	1e-121	9.61849e+118
UROC1	0.00950118	1e-121	9.50118e+118
RP11-3B12.3	0.00948166	1e-121	9.48166e+118
SLC5A8	0.00943827	1e-121	9.43827e+118
FAM133A	0.00941617	1e-121	9.41617e+118
AMPH	0.00939341	1e-121	9.39341e+118
KRT77	0.0093837	1e-121	9.3837e+118
CCDC178	0.00935851	1e-121	9.35851e+118
MAPK4	0.00933551	1e-121	9.33551e+118
KIAA0125	0.0093017	1e-121	9.3017e+118
LINC00907	0.00917159	1e-121	9.17159e+118
TMEM213	0.00913146	1e-121	9.13146e+118
MAT1A	0.00909167	1e-121	9.09167e+118
CCR5	0.00902862	1e-121	9.02862e+118
CLK2P	0.00900943	1e-121	9.00943e+118
PABPC5	0.00897162	1e-121	8.97162e+118
RP11-344E13.3	0.00891141	1e-121	8.91141e+118
RBMXL3	0.00891141	1e-121	8.91141e+118
CEACAM5	0.00887255	1e-121	8.87255e+118
LOC101929144	0.00886723	1e-121	8.86723e+118
AGBL1	0.00884665	1e-121	8.84665e+118
LOXHD1	0.00876876	1e-121	8.76876e+118
RP11-460N16.1	0.00875482	1e-121	8.75482e+118
ANGPTL1	0.00870691	1e-121	8.70691e+118
PAPPA2	0.00868276	1e-121	8.68276e+118
LOC101927815	0.00866207	1e-121	8.66207e+118
LINC01314	0.00865318	1e-121	8.65318e+118
RPTN	0.00864763	1e-121	8.64763e+118
LINC00964	0.00862211	1e-121	8.62211e+118
GABARAPL3	0.00862126	1e-121	8.62126e+118
TCHHL1	0.00856147	1e-121	8.56147e+118
LINC00202-1	0.00851903	1e-121	8.51903e+118
GUCY2D	0.00851158	1e-121	8.51158e+118
LINC00102	0.00849508	1e-121	8.49508e+118
FAR2P1	0.00842728	1e-121	8.42728e+118
NLRP4	0.00838696	1e-121	8.38696e+118
GPR123	0.00835997	1e-121	8.35997e+118
NRG3	0.00834743	1e-121	8.34743e+118
FRMPD2P1	0.00831692	1e-121	8.31692e+118
PART1	0.0082946	1e-121	8.2946e+118
AOX2P	0.00824727	1e-121	8.24727e+118
SSTR3	0.0082141	1e-121	8.2141e+118
PCDHB7	0.00819407	1e-121	8.19407e+118
NCKAP1L	0.00817354	1e-121	8.17354e+118
TNFSF8	0.00813248	1e-121	8.13248e+118
VAT1L	0.00811441	1e-121	8.11441e+118
CNGA3	0.00810202	1e-121	8.10202e+118
LOC400548	0.00805105	1e-121	8.05105e+118
FLRT3	0.00802601	1e-121	8.02601e+118
KIAA1239	0.00801901	1e-121	8.01901e+118
ROPN1L-AS1	0.0079517	1e-121	7.9517e+118
XKR4	0.0078569	1e-121	7.8569e+118
SLCO2B1	0.00784616	1e-121	7.84616e+118
SLC6A3	0.00780443	1e-121	7.80443e+118
KCNJ16	0.00778793	1e-121	7.78793e+118
FAM138F	0.00777535	1e-121	7.77535e+118
FAM138B	0.00777535	1e-121	7.77535e+118
FAM138C	0.00777535	1e-121	7.77535e+118
CYP8B1	0.00777121	1e-121	7.77121e+118
NEUROD4	0.00775883	1e-121	7.75883e+118
SYT9	0.00775471	1e-121	7.75471e+118
BCL11A	0.0077546	1e-121	7.7546e+118
LIX1	0.00773623	1e-121	7.73623e+118
LPPR5	0.00765426	1e-121	7.65426e+118
LINC00689	0.00764313	1e-121	7.64313e+118
LOC101928446	0.00759544	1e-121	7.59544e+118
SORCS1	0.00739108	1e-121	7.39108e+118
MUC16	0.00736637	1e-121	7.36637e+118
LINC00491	0.00735993	1e-121	7.35993e+118
PROX1	0.00731983	1e-121	7.31983e+118
GRM3	0.00717921	1e-121	7.17921e+118
SSTR1	0.00712493	1e-121	7.12493e+118
PPP1R3A	0.00711625	1e-121	7.11625e+118
DSPP	0.00705609	1e-121	7.05609e+118
FLJ25363	0.00702447	1e-121	7.02447e+118
DPP6	0.00698808	1e-121	6.98808e+118
USP17L13	0.00694428	1e-121	6.94428e+118
CYP19A1	0.00692948	1e-121	6.92949e+118
HS6ST2	0.00686126	1e-121	6.86126e+118
LOC101928381	0.00681098	1e-121	6.81098e+118
IGSF1	0.00668375	1e-121	6.68375e+118
RSPO3	0.00665127	1e-121	6.65127e+118
FAM83A	0.00663164	1e-121	6.63164e+118
MST1R	0.00658775	1e-121	6.58775e+118
FCGR2A	0.00653036	1e-121	6.53036e+118
HTR2A	0.00647544	1e-121	6.47544e+118
SUPT20HL2	0.00645388	1e-121	6.45388e+118
RAB6C-AS1	0.00643682	1e-121	6.43682e+118
FCGR2C	0.00635837	1e-121	6.35837e+118
PXDNL	0.00632852	1e-121	6.32852e+118
PCSK1	0.00630449	1e-121	6.30449e+118
EBF2	0.00624065	1e-121	6.24065e+118
PCDH19	0.00619876	1e-121	6.19876e+118
ZNF536	0.00615778	1e-121	6.15778e+118
MMRN1	0.00611397	1e-121	6.11397e+118
KCNH8	0.00599601	1e-121	5.99601e+118
GLDN	0.0059715	1e-121	5.9715e+118
RNF17	0.00594965	1e-121	5.94965e+118
USP9Y	0.0059323	1e-121	5.9323e+118
GPR111	0.00591947	1e-121	5.91947e+118
PREX2	0.00591229	1e-121	5.91229e+118
SGSM1	0.00591086	1e-121	5.91086e+118
SLC5A7	0.00589677	1e-121	5.89677e+118
SALL1	0.00589643	1e-121	5.89643e+118
GRIA3	0.00585306	1e-121	5.85306e+118
MRS2P2	0.00584447	1e-121	5.84447e+118
TNR	0.0058437	1e-121	5.8437e+118
TRPA1	0.0058437	1e-121	5.8437e+118
LINC00992	0.00581125	1e-121	5.81125e+118
LOC100129316	0.00577553	1e-121	5.77553e+118
CTNND2	0.00573104	1e-121	5.73104e+118
LINC00861	0.00567898	1e-121	5.67898e+118
DCLK3	0.00566906	1e-121	5.66906e+118
PAX1	0.00566579	1e-121	5.66579e+118
CD40LG	0.00563301	1e-121	5.63301e+118
FCRL5	0.00562434	1e-121	5.62434e+118
RP11-77C3.3	0.00560669	1e-121	5.60669e+118
EHF	0.00555428	1e-121	5.55428e+118
SALL3	0.00545116	1e-121	5.45116e+118
TMEM132B	0.00544981	1e-121	5.44981e+118
NRXN1	0.0054258	1e-121	5.4258e+118
SCN10A	0.00541985	1e-121	5.41985e+118
LOC101928266	0.00532983	1e-121	5.32983e+118
KY	0.0052989	1e-121	5.2989e+118
ABCA8	0.00527781	1e-121	5.27781e+118
BMP3	0.00527022	1e-121	5.27022e+118
THSD7B	0.00516676	1e-121	5.16676e+118
TSHZ2	0.00509651	1e-121	5.09651e+118
MYH6	0.0050805	1e-121	5.0805e+118
KCNK10	0.00506066	1e-121	5.06066e+118
CTTNBP2	0.00505588	1e-121	5.05588e+118
SI	0.0050194	1e-121	5.0194e+118
MYH7	0.00498174	1e-121	4.98174e+118
LOC101928580	0.00495246	1e-121	4.95246e+118
FAM205B	0.00491883	1e-121	4.91883e+118
PLXDC2	0.00489752	1e-121	4.89752e+118
SLC5A12	0.00481903	1e-121	4.81903e+118
ABCA9	0.00478118	1e-121	4.78118e+118
RIMBP2	0.0047648	1e-121	4.7648e+118
LOC440910	0.0047171	1e-121	4.7171e+118
LINC00547	0.00467683	1e-121	4.67683e+118
COL14A1	0.00465695	1e-121	4.65695e+118
XIST	0.00459124	1e-121	4.59124e+118
KCNMB2-AS1	0.00454839	1e-121	4.54839e+118
TMEM51-AS1	0.00454274	1e-121	4.54274e+118
FREM3	0.00454183	1e-121	4.54183e+118
GRM1	0.00450042	1e-121	4.50042e+118
GTF2A1L	0.00439486	1e-121	4.39486e+118
ITGA8	0.00433131	1e-121	4.33131e+118
COL11A1	0.00432543	1e-121	4.32543e+118
ALDH3B2	0.00422602	1e-121	4.22602e+118
NTRK2	0.00420083	1e-121	4.20083e+118
SCN7A	0.00417299	1e-121	4.17299e+118
TSIX	0.00416373	1e-121	4.16373e+118
CSMD1	0.00413619	1e-121	4.13619e+118
CHL1	0.00410143	1e-121	4.10143e+118
AKR1D1	0.00405613	1e-121	4.05613e+118
BHMT2	0.00398488	1e-121	3.98488e+118
EMCN	0.00382623	1e-121	3.82623e+118
GRM5	0.00380871	1e-121	3.80872e+118
DLG2	0.00371955	1e-121	3.71955e+118
OTOGL	0.00370164	1e-121	3.70164e+118
PTPRZ1	0.00366634	1e-121	3.66634e+118
CYP4F30P	0.00354833	1e-121	3.54833e+118
LOC101929450	0.00349248	1e-121	3.49248e+118
RP5-1069C8.2	0.00342854	1e-121	3.42854e+118
GLP1R	0.00332097	1e-121	3.32097e+118
APOC1P1	0.0033149	1e-121	3.3149e+118
CYP4F62P	0.00328795	1e-121	3.28795e+118
RP11-98L5.2	0.00324309	1e-121	3.24309e+118
A1CF	0.0032124	1e-121	3.2124e+118
XYLT1	0.00319448	1e-121	3.19448e+118
ZNF831	0.00317125	1e-121	3.17125e+118
KRT84	0.00310408	1e-121	3.10408e+118
HCN1	0.00308225	1e-121	3.08225e+118
LINC00924	0.00303162	1e-121	3.03162e+118
LUZP2	0.00293054	1e-121	2.93054e+118
KCNQ3	0.00277962	1e-121	2.77962e+118
IKZF1	0.00276331	1e-121	2.76331e+118
CCL22	0.00267794	1e-121	2.67794e+118
LOC101927575	0.00267778	1e-121	2.67778e+118
C7	0.00254771	1e-121	2.54771e+118
FAM53B-AS1	0.00253321	1e-121	2.53321e+118
LINC01317	0.00251272	1e-121	2.51272e+118
FAM74A3	0.00246613	1e-121	2.46613e+118
MYO3B	0.00245273	1e-121	2.45273e+118
FUT9	0.00231727	1e-121	2.31727e+118
TENM1	0.00230139	1e-121	2.30139e+118
UNC80	0.00219083	1e-121	2.19083e+118
KRT6A	0.0021551	1e-121	2.1551e+118
KRT76	0.00208229	1e-121	2.08229e+118
PABPC1P2	0.00195111	1e-121	1.95111e+118
USP17L6P	0.00193538	1e-121	1.93538e+118
MTHFD2P1	0.00151885	1e-121	1.51885e+118
ASB11	0.00141787	1e-121	1.41787e+118
USP17L18	0.00138886	1e-121	1.38886e+118
USP17L19	0.00138886	1e-121	1.38886e+118
ADIPOQ-AS1	0.00128363	1e-121	1.28363e+118
RP11-205M3.3	0.00116644	1e-121	1.16644e+118
LOC101928738	0.00108739	1e-121	1.08739e+118
WT1-AS	0.00108497	1e-121	1.08497e+118
LOC101927411	0.000978822	1e-121	9.78822e+117
UGT2B4	0.000838375	1e-121	8.38375e+117
LINC01492	0.000749964	1e-121	7.49964e+117
LOC101927692	0.000742014	1e-121	7.42014e+117
FBXO40	0.000660207	1e-121	6.60207e+117
LOC286186	0.000627102	1e-121	6.27102e+117
KIAA0087	0.000589574	1e-121	5.89574e+117
AC022311.1	0.000588213	1e-121	5.88213e+117
LINC00971	0.000586305	1e-121	5.86305e+117
PLA2G4E	0.000530595	1e-121	5.30595e+117
SOX2-OT	0.00049553	1e-121	4.9553e+117
LOC101928940	0.000445847	1e-121	4.45847e+117
USP29	0.000427697	1e-121	4.27697e+117
KCNH6	0.000420173	1e-121	4.20173e+117
NUGGC	0.000395183	1e-121	3.95183e+117
ANKRD62	0.000357312	1e-121	3.57312e+117
KLHL6	0.000238318	1e-121	2.38318e+117
MAGEA2	0.00019273	1e-121	1.9273e+117
LINC01105	0.00013899	1e-121	1.3899e+117
CYP3A7-CYP3AP1	1.66651e-05	1e-121	1.66651e+116
MIR3655	1.32495e-05	1e-121	1.32495e+116
KLRC4-KLRK1	2.0275e-06	1e-121	2.0275e+115
SAA4	1.54657e-06	1e-121	1.54657e+115
MIR3654	1.65614e-09	1e-121	1.65614e+112
MROH7	3.15687e-11	1e-121	3.15687e+110
UGT2A1	6.00274e-15	1e-121	6.00274e+106
RBAK-RBAKDN	0.109912	6.18289e-70	1.77768e+68
TBC1D3	0.0748015	1.57996e-55	4.73439e+53
PCDHAC1	0.0336391	9.28331e-39	3.62361e+36
MGC57346-CRHR1	0.00974616	5.36891e-39	1.8153e+36
PCDHA4	0.0243117	5.12743e-38	4.74149e+35
PCDHA13	0.0130636	2.71196e-37	4.81704e+34
PCDHA3	0.0127891	2.71196e-37	4.71582e+34
PCDHA5	0.0129249	5.33158e-37	2.42422e+34
PCDHA1	0.0115161	1.48896e-32	7.73432e+29
TM4SF19-TCTEX1D2	0.294162	3.59828e-28	8.17507e+26
PIR-FIGF	0.016114	6.54785e-29	2.46096e+26
ZASP	1.14317e-51	1.10103e-74	1.03827e+23
LOC101927178	0.0524	4.15873e-24	1.26e+22
MUSTN1	0.708235	9.41149e-19	7.52522e+17
STON1-GTF2A1L	0.0159985	1.3342e-17	1.1991e+15
ZNF559-ZNF177	0.472053	2.34926e-12	2.00937e+11
CYP21A1P	0.0652597	3.75456e-12	1.73815e+10
PGBD3	2.23679e-14	2.23432e-23	1.00111e+09
C1QTNF3-AMACR	0.0355119	2.26076e-09	1.57079e+07
SAA2-SAA4	0.75348	1.641e-06	459159
TNNI3K	2.91735e-06	3.31474e-11	88011.4
TBC1D3C	3.72907e-08	5.31272e-13	70191.4
SPHAR	3.70431e-24	1.84249e-28	20104.9
SNORA43	0.000255634	1.62067e-08	15773.4
H2AFB1	0.0447253	2.98162e-06	15000.3
ADORA2A	0.090159	9.51259e-06	9477.86
INO80B-WBP1	0.694703	9.41979e-05	7374.93
NT5C1B	1.9594e-08	8.41052e-12	2329.7
GABRA5	2.27872	0.0117933	193.222
CACNA1E	0.379508	0.00206061	184.172
OLR1	7.42547	0.065263	113.778
SAA1	64.2902	0.756703	84.961
INGX	0.154071	0.00261785	58.854
RPSAP52	0.429025	0.00795035	53.963
TRIM73	0.300283	0.00583729	51.4422
SAA2	9.50521	0.187422	50.7156
KRT17	20.3798	0.416654	48.913
CXCL1	28.9888	0.619805	46.7708
TBC1D3L	0.000685198	1.55878e-05	43.9573
BGN	3.40981	0.0814891	41.8438
ADCYAP1R1	1.34652	0.0340747	39.5167
IL1B	0.916214	0.0232022	39.4882
SEMA5A	0.490374	0.0130712	37.5156
RP11-219G17.4	0.0163289	0.000553253	29.5143
VENTX	0.0198373	0.000683158	29.0376
LOC102724238	0.697531	0.0245093	28.4598
ZDHHC15	0.729184	0.0261566	27.8777
BIRC3	9.78529	0.365973	26.7378
FBXL7	2.84381	0.111043	25.6099
VSIG1	0.0124297	0.000513192	24.2204
LOC101928063	0.34619	0.0149842	23.1037
GATA2-AS1	1.91409	0.0840198	22.7814
NR3C2	0.381942	0.0170062	22.459
C1QTNF5	1.72242	0.0777421	22.1555
IL8	35.9218	1.62279	22.1358
PCDH7	0.154659	0.00713211	21.6848
RP11-260E18.1	0.0216647	0.00102263	21.1853
NOXA1	11.1134	0.531365	20.9149
MT1M	2.4557	0.120822	20.3249
MSC	0.657093	0.0325016	20.2173
FLI1	1.0251	0.0507246	20.2091
CNTNAP3P2	0.00496928	0.000250117	19.8678
IGF2	2.87359	0.147242	19.5162
SNTN	0.0209674	0.0010886	19.2609
KCNE4	0.00978276	0.000508262	19.2475
PCSK9	0.63089	0.0345153	18.2786
EPB41L3	14.1738	0.836418	16.9458
ZNF492	0.888711	0.0542931	16.3688
TNF	0.649504	0.0408777	15.889
SLC24A4	0.00823553	0.000531349	15.4993
SNTB1	0.0977008	0.0063465	15.3944
SCN3A	0.0764644	0.00518186	14.7562
KAL1	0.219467	0.0148773	14.7518
ZNF429	0.876078	0.0594318	14.7409
SCN9A	5.6342	0.385596	14.6117
LINC01291	1.44368	0.0995093	14.508
PTX3	6.28654	0.434143	14.4803
ZNF98	0.211768	0.0146659	14.4395
LMO7-AS1	1.19677	0.0843223	14.1928
NTRK3	0.105359	0.00771701	13.6529
C17orf74	0.28046	0.0208028	13.4818
IL6	27.5284	2.04505	13.461
PALM2-AKAP2	0.645335	0.0488373	13.214
ARHGAP6	0.458975	0.0353156	12.9964
MSR1	0.13958	0.0109612	12.734
FLJ27354	0.634745	0.0506123	12.5413
TNFSF14	0.292668	0.0233884	12.5134
IL1A	0.138744	0.0110893	12.5115
SLC43A3	1.86993	0.151356	12.3545
FAT3	0.994744	0.0805364	12.3515
LAMA4	0.0506419	0.00422634	11.9825
ZNF100	1.52923	0.127712	11.9741
LINC00665	0.44771	0.0382002	11.7201
CXCL3	1.82148	0.157523	11.5633
CXADRP3	0.247	0.0213737	11.5563
KCNK2	0.113698	0.00984317	11.5509
LOC102724550	0.126729	0.0109731	11.5491
FZD8	0.351121	0.0304042	11.5484
EDNRA	0.100999	0.00875022	11.5425
SSX5	0.0650505	0.00566379	11.4853
ABCA4	0.339879	0.0297958	11.4069
ANXA8L1	37.8737	3.35999	11.272
SATB2	0.369182	0.032891	11.2244
LOC283731	0.0142123	0.0012778	11.1225
RUNX1T1	0.00953064	0.000857375	11.1161
COL4A3	0.169974	0.0153641	11.0631
ANXA8	31.6019	2.93542	10.7657
C4BPB	15.7078	1.47851	10.6241
ZNF630	0.138181	0.0130483	10.5899
LOC100131825	0.103553	0.00978222	10.5858
FAM155A	0.175208	0.0165526	10.5849
ADAMTS16	0.537467	0.0507826	10.5837
SOHLH2	0.00023065	2.2e-05	10.4841
LINC01057	4.89329	0.478705	10.2219
A1BG	0.574895	0.0577787	9.94995
LOC100101148	0.0428172	0.00431308	9.92729
LINC01116	3.46937	0.34948	9.92723
ICAM1	35.7326	3.65638	9.77267
KIR3DX1	0.00984785	0.00101977	9.65692
LOC90246	0.22812	0.0237015	9.62471
TMEM200A	0.76369	0.0802819	9.5126
KIF5C	1.5239	0.162585	9.37292
C3	57.6921	6.17565	9.34187
EPHA4	0.958425	0.103566	9.25424
TSPAN1	0.385917	0.0421834	9.14855
GPR37L1	0.356328	0.0401408	8.87695
FAM110C	0.356244	0.0402412	8.85272
NPTX1	8.8763	1.01865	8.71379
FRMD4B	1.21354	0.13962	8.69173
TNFAIP3	4.96312	0.572254	8.67292
SEC14L3	0.138866	0.0160211	8.6677
LHX2	1.06338	0.122748	8.66311
ANKRD55	0.113856	0.0131429	8.66293
ELTD1	0.0766936	0.00885538	8.66068
SPATA6L	0.073954	0.00853922	8.66051
XK	0.0537216	0.00620392	8.6593
PRKY	0.0187104	0.00216098	8.65829
PKD1L1	0.0295949	0.00341828	8.65783
FSIP2	0.0126026	0.00145579	8.65688
GJA5	0.600974	0.0716603	8.38644
NFATC4	1.43303	0.172312	8.31647
DUSP4	1.38612	0.171235	8.09481
ZNF321P	0.601986	0.0767346	7.84504
HOXB4	1.66502	0.214125	7.77593
NYAP2	0.0534575	0.00690167	7.74559
TTN-AS1	0.0532981	0.00689854	7.72599
ZNF667-AS1	7.40728	0.958973	7.72418
CSF2	4.7189	0.611423	7.7179
LINC00958	0.0854019	0.0110846	7.70455
S1PR4	0.166425	0.0216017	7.70425
SLC38A5	0.0161824	0.00210104	7.70209
NAP1L6	0.0315265	0.00409336	7.70186
ADAMTS8	0.0673082	0.00874323	7.69832
RYR1	0.0153834	0.00199909	7.6952
LYPD6B	1.14125	0.153615	7.42929
CPA5	0.266726	0.0361774	7.37272
AC002480.3	0.885553	0.121763	7.27276
LOC102724105	0.38769	0.0536592	7.22504
PLXNA2	0.851591	0.118757	7.17087
MFAP2	2.13672	0.299706	7.12941
ADAMTSL2	0.0141276	0.00198867	7.10404
A1BG-AS1	0.99424	0.140833	7.05971
GRAMD1B	0.0863242	0.0122353	7.05534
ICAM4	0.162666	0.0233628	6.96261
ZNF471	0.568956	0.0826599	6.8831
FOXQ1	0.878496	0.128337	6.84523
NEURL3	0.2708	0.0398103	6.80226
IL10RB-AS1	0.733909	0.108365	6.77256
CYP2D6	0.155466	0.0230505	6.74457
RP11-736K20.6	0.20082	0.0297752	6.74454
RASGEF1A	0.067098	0.00994899	6.7442
SENCR	0.18468	0.027386	6.74359
ZNF155	0.421749	0.0625768	6.73969
SP5	0.465748	0.0691072	6.7395
PRDM8	0.0695977	0.0103309	6.73685
DGKI	0.0445603	0.00661605	6.73518
LDLRAD4	0.098633	0.0146472	6.73391
CDH13	51.1175	7.63622	6.69408
CRNDE	4.29831	0.652025	6.59226
IL32	75.3721	11.5292	6.53751
PRKCQ	0.27183	0.0417923	6.5043
LILRB1	0.0194849	0.00302192	6.44784
IL12A-AS1	0.0915681	0.0142693	6.41714
CCDC85A	0.462215	0.0720524	6.41498
CDH4	3.74169	0.58814	6.3619
CCR7	0.496091	0.0780733	6.35416
AGMAT	1.52211	0.240736	6.32274
TP53TG3B	0.336767	0.0534771	6.29741
TNFRSF9	4.51637	0.719589	6.27632
PALM2	0.239926	0.0388668	6.17304
OPCML	0.0406465	0.00662729	6.1332
ATP10A	1.01952	0.168579	6.04773
UBASH3B	2.96832	0.506696	5.85819
LOC100506688	0.0179167	0.00309878	5.78186
FAM180B	0.0481956	0.00833921	5.7794
BARX1	0.135741	0.0234893	5.77884
CLDN14	0.112338	0.019443	5.77783
RP4-724E16.2	0.0998031	0.0172768	5.77671
SIGLEC14	0.0303949	0.0052621	5.77619
LAD1	0.0661878	0.0114617	5.77469
SLC28A3	0.242031	0.0419188	5.7738
PCDHB4	0.00793587	0.00137452	5.77356
RBM44	0.0856663	0.0148384	5.77328
ZNF667	2.8054	0.496632	5.64886
SNHG18	3.94385	0.701964	5.61831
ZCCHC5	2.62741	0.469373	5.5977
CASP4	8.97507	1.61262	5.56551
C1S	6.11388	1.10091	5.55348
NRXN3	2.65229	0.477998	5.54874
LYPD1	29.6247	5.35072	5.53658
HMGN2P46	0.193493	0.0349512	5.53609
RASGRP2	0.327234	0.0591126	5.53577
CADM3	0.199485	0.03605	5.53358
LUCAT1	2.20312	0.398316	5.53109
MUC1	29.0986	5.27012	5.52143
DNAH17-AS1	0.0332941	0.00610663	5.45212
GALNT3	24.938	4.63797	5.37692
LAMP5	0.0946826	0.0176461	5.36566
CSF3	0.126443	0.0235692	5.36473
CD84	0.00400623	0.000752287	5.3254
NPNT	0.366056	0.0689821	5.30653
LOC441454	0.134988	0.0254793	5.29795
PAPL	0.116001	0.0219146	5.29332
HNRNPA3P1	0.0285366	0.00539113	5.29325
GCNT4	0.0990223	0.0187089	5.29279
DTX4	1.29874	0.24563	5.2874
C9orf173	0.184728	0.0350266	5.27394
ELF3	7.34012	1.39282	5.26996
CD24	14.4547	2.75258	5.25133
GATA2	5.96182	1.13696	5.24363
RPS14P3	0.609263	0.11698	5.20827
LOC101927056	1.04084	0.200134	5.20071
KCTD12	3.62867	0.698092	5.19798
TPBGL	0.302297	0.0581645	5.19728
NMNAT2	2.69929	0.521262	5.17838
USP17L17	0.00694428	0.00135203	5.13619
MPP4	0.41232	0.0803171	5.13365
TMEM171	3.91569	0.762826	5.13314
LOC101928150	0.0118783	0.00231438	5.13239
NIPAL4	0.950305	0.186764	5.08826
OAS2	0.138394	0.0272005	5.08793
DRAM1	19.1811	3.77636	5.07926
JAM2	3.4667	0.68442	5.06517
TMEM132D	2.49454	0.494645	5.04309
NXPH2	1.54129	0.307448	5.01317
FGF9	0.175045	0.0349853	5.00339
FAM182A	0.0257293	0.00514262	5.00315
NFKBIA	66.428	13.2905	4.99816
MSLN	17.9623	3.60671	4.98024
COL13A1	2.43778	0.494813	4.92668
KIAA1456	0.159123	0.0323455	4.91948
KLF17	0.0506339	0.0103347	4.89941
TP53TG3	0.2585	0.0530586	4.87197
LOC101927476	0.166673	0.0342946	4.86004
SUSD4	1.61929	0.333537	4.85489
TTN	0.012516	0.00257995	4.85125
RAET1E-AS1	0.577981	0.119377	4.84164
AMTN	0.179717	0.037172	4.83474
LOC102724224	0.313905	0.0650216	4.8277
NCAM1-AS1	0.279654	0.0579508	4.82571
RASSF1-AS1	0.490726	0.101733	4.82367
SNX29P1	0.0921789	0.0191243	4.81999
DPPA3	0.172595	0.0358133	4.8193
S100A14	0.168029	0.0348678	4.81903
C1orf228	0.0977512	0.0203022	4.81481
EIF1B-AS1	0.0760268	0.0157945	4.8135
NME9	0.0752048	0.0156239	4.81345
DNAAF1	0.0650562	0.0135172	4.81285
ALDOB	0.0653472	0.0135777	4.81283
ADORA2A-AS1	0.061444	0.0127673	4.81261
C16orf96	0.0451493	0.00938334	4.81164
CREG2	0.0443003	0.009207	4.81159
LINC00607	0.0417431	0.0086758	4.81144
LOC100128006	0.0413063	0.00858507	4.81141
MEIS1-AS3	0.00747495	0.00155366	4.81119
SAMD5	0.0476325	0.00990206	4.81036
MGAM	0.0232107	0.00482519	4.81032
ADAMTS9	0.020512	0.00426431	4.81016
COL4A4	1.16854	0.245345	4.76284
DDIT4L	2.34354	0.496906	4.71626
PLLP	0.760369	0.16254	4.67804
TXNRD3NB	0.202924	0.0442009	4.59095
CCL20	0.853542	0.186022	4.5884
CACNA2D3	0.318613	0.069705	4.57088
CFB	9.65292	2.11791	4.55776
BMP4	2.33145	0.511776	4.5556
PTGER3	0.0179738	0.00401251	4.47945
LTB	0.962664	0.215687	4.46324
LINC00452	1.23761	0.278445	4.44472
ECEL1P2	0.608453	0.137301	4.43153
LBH	8.74098	1.97776	4.41964
ROBO4	1.06132	0.241462	4.3954
SLC5A10	0.145178	0.0333384	4.35467
IL1RAPL1	0.105666	0.0243963	4.33123
ZNF506	0.0865635	0.0199862	4.33116
PCDH10	0.140356	0.0324336	4.32748
CYP1A2	0.666606	0.155073	4.29866
FLJ31104	0.502859	0.117885	4.26567
KIAA0040	0.0598429	0.0140549	4.25779
SLC6A9	2.58798	0.609483	4.24618
LSR	6.23318	1.47905	4.2143
FAM115C	1.089	0.258715	4.20928
UNC5B	0.666117	0.159425	4.17824
TMEM40	11.0765	2.66208	4.16086
FST	5.5494	1.33806	4.14735
NCKAP5	0.441968	0.106651	4.14406
IRX3	0.413934	0.100336	4.12548
C21orf49	0.496979	0.120646	4.11932
C7orf69	4.36074	1.05985	4.11448
CCL26	2.67447	0.651167	4.1072
HHIP-AS1	0.5276	0.128824	4.09551
LINC00501	0.132628	0.0324149	4.09158
C5AR1	0.230963	0.0564556	4.09106
LOC100130872	0.103677	0.0253542	4.08914
KCTD16	0.0994821	0.0243287	4.08908
MEST	147.125	36.0037	4.08639
HILS1	0.286682	0.0706276	4.05906
CCDC173	0.310113	0.0766993	4.04323
ZIC2	0.220342	0.0545112	4.04214
ZIC4	0.1127	0.0280604	4.01632
HOXC8	1.03077	4.12402	0.249943
KCNH3	0.43076	1.72429	0.249819
TPD52	2.82358	11.3048	0.249768
SPTBN2	0.822053	3.29145	0.249754
SEMA3A	0.117535	0.471998	0.249016
ZMYND15	0.0392435	0.157745	0.248778
CRHBP	0.691644	2.78122	0.248684
IL24	0.20425	0.821735	0.24856
LINC01465	0.156507	0.62979	0.248507
CA9	1.5643	6.29687	0.248425
UST	0.0556424	0.224084	0.24831
GRASP	0.149195	0.602632	0.247572
WNT2B	0.161035	0.651228	0.247278
ZNF641	0.446335	1.80724	0.24697
RTCA-AS1	0.050755	0.205531	0.246946
HCP5	0.510063	2.06797	0.246649
FAR2	0.501352	2.03667	0.246162
KLRC1	0.0246835	0.100563	0.245454
SEMA4G	0.451156	1.83818	0.245436
SMPDL3A	0.29383	1.20122	0.244609
C9orf24	0.0596622	0.244334	0.244183
JPH1	0.14669	0.602548	0.243449
GOLGA8R	0.166113	0.68312	0.243168
DPP4	0.622201	2.56186	0.242871
FAM13C	0.0825666	0.340787	0.242282
HIST1H4L	0.166995	0.689941	0.242042
IQCA1	1.04555	4.32041	0.242002
LINC00266-3	0.116016	0.479489	0.241958
MEG8	0.0949974	0.392898	0.241786
ASIP	0.0742662	0.307466	0.241543
AC104653.1	0.0731514	0.302869	0.241528
LOC101927018	0.0594594	0.246374	0.241338
GIP	0.0561458	0.232691	0.241289
C11orf88	0.0558198	0.231358	0.24127
HIST1H1D	0.0498259	0.20658	0.241194
ELAVL3	0.00652004	0.0270415	0.241113
RNF180	0.162029	0.672571	0.24091
VAX2	0.428127	1.77716	0.240905
C11orf52	0.0307714	0.127739	0.240893
AC137932.6	0.0288017	0.119569	0.240879
DCDC2B	0.0504424	0.209457	0.240825
PSG6	0.0453877	0.188496	0.240788
GPR87	0.0879736	0.365374	0.240777
GPR20	0.0218781	0.0908654	0.240775
SLC25A41	0.021476	0.0891978	0.240768
RP1-149A16.3	0.0213817	0.0888066	0.240767
CEND1	0.0401483	0.166765	0.240748
MBOAT4	0.0198424	0.0824209	0.240745
KRT222	0.0567518	0.235748	0.240731
LDHAL6B	0.0184863	0.0767947	0.240724
HOXB5	0.0179194	0.0744422	0.240716
PLK5	0.0167675	0.0696619	0.240698
PP14571	0.0159963	0.0664611	0.240687
MATN1-AS1	0.078562	0.326414	0.240682
PP12613	0.0287356	0.119402	0.240663
FLJ35282	0.0270965	0.112597	0.24065
ASIC4	0.0110105	0.0457605	0.240611
LINC01166	0.0120289	0.0499956	0.2406
AQP7P1	0.00977294	0.0406202	0.240593
HHIPL1	0.0178618	0.0742412	0.240592
GPNMB	0.0575158	0.239066	0.240585
LINC00086	0.00894689	0.0371887	0.240581
FES	0.0130877	0.0544026	0.24057
POU4F1	0.0080629	0.0335162	0.240567
DUSP27	0.0152027	0.0631971	0.24056
HES2	0.00717921	0.0298444	0.240555
ADAMTS10	0.171837	0.714337	0.240554
LOC284837	0.0265145	0.110226	0.240547
A2M	0.00654693	0.0272171	0.240545
LMTK3	0.0549912	0.228617	0.240539
PNMA3	0.00849201	0.0353058	0.240527
ARHGAP20	0.00511558	0.0212757	0.240443
CACNA1B	0.00310228	0.0129046	0.240401
CD96	0.00687969	0.0286214	0.240369
VSX1	0.0144962	0.0603189	0.240326
DGKG	0.00531083	0.0220992	0.240318
KIAA0226L	0.0415166	0.172873	0.240157
PKN2-AS1	0.0087173	0.0366879	0.237607
ZNF354C	0.481927	2.03044	0.237351
KCNJ11	0.0362936	0.153942	0.235761
SEC16B	0.0914543	0.388091	0.235652
AC058791.1	0.121494	0.518546	0.234297
MCOLN3	0.351548	1.50639	0.233372
MAP1A	0.764815	3.28263	0.232988
PROC	0.128672	0.553613	0.232422
PTGS1	0.0237425	0.102548	0.231525
CDC20B	0.0105038	0.045518	0.230762
NLRP11	0.0535538	0.23271	0.230131
MYT1	0.0874633	0.380675	0.229758
PRKG1-AS1	0.0708289	0.309028	0.229199
GBP2	0.0741236	0.323539	0.229103
SLC16A9	0.0692593	0.303901	0.227901
CDH23	0.0827467	0.363584	0.227586
CARD11	0.682079	3.00019	0.227345
MYL3	0.158273	0.697664	0.226861
AREG	0.0538352	0.237491	0.226683
DES	0.0568009	0.250773	0.226503
ALPK3	0.0108945	0.0481332	0.226341
GOLGA8O	0.170995	0.756772	0.225953
AP3B2	0.206355	0.915701	0.225352
GAB3	0.0975101	0.433542	0.224915
SLC35F1	0.0169221	0.0752487	0.224882
ANKRD20A4	0.00878282	0.039093	0.224665
ENPP5	0.0564044	0.251229	0.224514
AGTR1	0.163875	0.731646	0.223981
RAMP1	1.54546	6.91732	0.223419
BST1	0.067976	0.305834	0.222264
FAM226B	0.143574	0.646228	0.222172
PDK4	0.0749234	0.337393	0.222066
CHST1	0.0233758	0.105269	0.222058
HLA-DPB1	0.355323	1.6067	0.221151
MDFI	0.0234954	0.106342	0.220943
LOC101928784	0.1023	0.46402	0.220465
RP5-1010E17.2	0.00695806	0.0318043	0.218777
P2RX5	1.90115	8.6974	0.218589
COBL	0.00569024	0.0261064	0.217963
RFPL4A	0.407266	1.87956	0.216682
RAET1G	0.317422	1.46672	0.216415
EDA2R	0.261983	1.2112	0.2163
CRHR1	0.0227878	0.105548	0.2159
LINC00485	0.00207	0.00960839	0.215437
SRCRB4D	0.301603	1.40435	0.214763
AC018464.3	0.339484	1.58279	0.214485
MT1G	0.0457033	0.213127	0.214442
SULT2B1	0.0578838	0.270356	0.214102
KRT6B	0.00232823	0.0108838	0.213917
MLLT4-AS1	0.0275566	0.128821	0.213914
CD200	0.0577228	0.269845	0.213911
DNAJC9-AS1	0.0219055	0.102421	0.213877
FAM83B	0.00965239	0.045148	0.213794
TECTA	0.00930796	0.0435374	0.213792
ZNF718	0.557393	2.62292	0.212508
MMP23B	0.185856	0.876385	0.212071
HRASLS	0.368392	1.73741	0.212035
MYEOV	0.0572983	0.270625	0.211726
LYZ	0.0220432	0.104138	0.211673
SLCO5A1	0.00906258	0.0428231	0.211628
YBX2	0.146877	0.697203	0.210666
RUNDC3B	0.023607	0.112106	0.210578
PSG8	0.189704	0.900937	0.210563
PCDHGA5	0.0546752	0.26188	0.20878
SERPINI1	0.0509758	0.244936	0.208119
HSPA7	0.0169188	0.0812942	0.208118
KCNB1	0.0655525	0.315065	0.20806
UBE2Q2P1	0.193836	0.937053	0.206857
PPM1J	0.115068	0.557654	0.206343
FBXO15	0.05726	0.277542	0.206311
KRT79	0.046735	0.226542	0.206297
MCF2L	0.0140657	0.0682794	0.206003
PRKD1	0.435747	2.12479	0.205078
LOC101927905	0.332342	1.62472	0.204554
NHLRC1	0.105233	0.515324	0.204207
PSG3	0.27899	1.36962	0.203699
HYAL1	0.0791967	0.389202	0.203485
AFP	0.0632236	0.311936	0.202681
LOC100128494	0.0289086	0.142707	0.202573
C6orf25	0.0160561	0.0795237	0.201903
ANTXR2	0.166116	0.822804	0.20189
PSG1	0.851895	4.25493	0.200214
PRSS3	0.293928	1.47292	0.199555
SYPL2	0.236105	1.1845	0.199329
PRAP1	0.0522188	0.262457	0.198962
CSRNP3	0.0176335	0.0890381	0.198045
LOC100130705	0.0646996	0.327777	0.197389
TPD52L1	0.989902	5.01725	0.1973
GOLGA8M	0.0748555	0.381506	0.196211
MAP1LC3C	0.700216	3.57301	0.195974
LONRF3	0.0521976	0.267671	0.195007
GOLGA8I	0.153056	0.785639	0.194817
TERC	0.11204	0.578882	0.193545
FAM26F	0.0811821	0.419592	0.193479
HS1BP3-IT1	0.0713657	0.369381	0.193203
LOC100507006	0.0495722	0.256914	0.192953
PSORS1C1	0.0407266	0.211187	0.192846
OR2B6	0.0388836	0.201653	0.192824
RTP4	0.035613	0.184729	0.192785
AKR1C3	0.0867339	0.449937	0.192769
AKR1C1	0.0245845	0.127611	0.192652
NKAIN4	0.0235728	0.122367	0.19264
PRR15L	0.0220266	0.114351	0.192623
ATOH7	0.0219934	0.11418	0.19262
LOC101241902	0.0218617	0.113497	0.192619
MAMDC2-AS1	0.0213349	0.110765	0.192614
CRYM	0.0213505	0.110846	0.192614
PAK6	0.0716793	0.372156	0.192605
POPDC2	0.0201018	0.104371	0.192599
TMEM37	0.0585723	0.304127	0.192592
CT62	0.0178101	0.0924861	0.192571
CHMP4C	0.0176594	0.0917043	0.192569
LOC101927051	0.0166528	0.0864824	0.192557
PATL2	0.016596	0.0861879	0.192556
HOXC10	0.0991258	0.514791	0.192555
LNX1-AS2	0.016493	0.0856533	0.192555
EVI2B	0.0323827	0.168177	0.192551
KRT4	0.0149333	0.077561	0.192536
NPFFR2	0.0166881	0.0866772	0.192532
LOC101927911	0.0123983	0.0644048	0.192506
NHLH1	0.0123355	0.0640788	0.192505
DHX58	0.0361219	0.187644	0.192502
KLHDC1	0.0817899	0.424888	0.192498
HAR1A	0.011222	0.0582985	0.192492
HSPB7	0.0108149	0.0561849	0.192488
LINC00654	0.00859168	0.0446413	0.19246
CCSER1	0.00782105	0.0406396	0.192449
CILP2	0.0583077	0.302984	0.192445
HAPLN1	0.00651045	0.0338319	0.192435
CELF4	0.00778925	0.0404852	0.192397
STK31	0.00952891	0.0495284	0.192393
TNFSF15	0.00235301	0.012233	0.19235
CACNA1D	0.0039439	0.0205179	0.192218
LOC100996758	0.270609	1.41108	0.191774
CIB2	1.30203	6.79791	0.191534
FN3K	0.91712	4.83405	0.189721
DACT3	0.143681	0.757904	0.189577
IFI27	0.253779	1.33998	0.189389
RND2	0.147867	0.782155	0.189051
ME3	1.22978	6.51364	0.188801
ENPP2	0.143493	0.762958	0.188074
NOTUM	1.44175	7.66813	0.188018
CNNM1	0.65334	3.4961	0.186877
PHKA1	0.591059	3.16867	0.186533
KCNH2	0.20916	1.12225	0.186375
CA12	0.219917	1.19608	0.183865
RFPL4AL1	0.260328	1.41719	0.183693
FAM162B	0.138239	0.752968	0.183592
C4orf26	0.0690858	0.376707	0.183394
PCDHGA9	0.050819	0.277583	0.183077
METTL7A	0.0644909	0.352444	0.182982
ELOVL4	0.213815	1.17432	0.182076
PLBD1	0.385874	2.12591	0.18151
IFITM2	0.568763	3.13394	0.181485
FOXD4L6	0.00576376	0.0319384	0.180465
CA13	0.510252	2.84187	0.179548
CNKSR2	0.0203285	0.113552	0.179023
HSPB8	0.370962	2.07734	0.178575
GDF6	2.97112	16.6659	0.178275
MME	0.503882	2.83857	0.177513
PINLYP	0.403409	2.28822	0.176298
CYP1B1	4.13286	23.5395	0.175571
KCNQ2	0.0473365	0.270296	0.175128
ACTL10	0.0318011	0.181675	0.175044
CYP4F11	0.0209993	0.12001	0.17498
TRHDE	0.0108983	0.0623008	0.17493
GRIN2B	0.020322	0.116175	0.174926
LOC101929541	0.07845	0.449064	0.174697
MED15P9	0.00355336	0.0205025	0.173313
ABCC6P1	0.0836075	0.482546	0.173263
MMP2	4.36362	25.3611	0.172059
ESPNL	0.149574	0.871892	0.171551
PCDHGB4	0.964087	5.62174	0.171493
MMP28	0.0460291	0.269059	0.171074
MAST4	0.0183409	0.107486	0.170634
POSTN	0.0102678	0.0602256	0.17049
MPV17L	0.0689567	0.405251	0.170158
ST8SIA6	0.0725928	0.427058	0.169983
A2M-AS1	0.0439024	0.258429	0.169882
TEX22	0.0368199	0.21677	0.169857
RAET1E	0.0153089	0.0918842	0.166611
THBS3	2.37608	14.3907	0.165112
SLAMF7	0.0406011	0.249068	0.163012
FABP5	3.56847	21.9625	0.16248
LINC00960	0.450301	2.7793	0.16202
HIST2H3D	0.0730237	0.452786	0.161276
HIST1H3F	0.105979	0.657204	0.161257
LINC00313	0.0752215	0.467107	0.161037
MGC45922	0.0391966	0.243927	0.16069
LINC01118	0.034276	0.213371	0.16064
PFKFB1	0.0417212	0.259956	0.160494
KRT23	0.019589	0.122058	0.16049
PPP1R1A	0.0177776	0.110781	0.160475
ZCCHC12	0.0145612	0.0907559	0.160444
MARVELD3	0.00770927	0.0480565	0.160421
WTAPP1	0.0119178	0.0742929	0.160416
NRON	0.00191747	0.0119534	0.160412
DRD1	0.00918024	0.0572371	0.16039
CHRD	0.140356	0.875119	0.160385
NPR1	0.051198	0.319248	0.160371
ZNF366	0.000799874	0.00498843	0.160346
GVINP1	0.0102635	0.0640143	0.160331
LPHN2	0.00509107	0.0317734	0.160231
MAG	0.0130948	0.0817345	0.160211
KLHL3	0.0734215	0.45905	0.159942
EPHB6	0.00919634	0.0576803	0.159437
RNF125	0.0410221	0.258495	0.158696
HNRNPLL	1.07847	6.80133	0.158568
GALM	0.140189	0.8871	0.158031
LPPR3	0.788336	4.99992	0.15767
MC2R	0.00135424	0.00875801	0.154629
KIF1A	0.0102594	0.0675467	0.151886
RAPGEF3	0.157588	1.04899	0.150229
CYP39A1	0.0281109	0.189829	0.148085
FAM19A3	0.100238	0.685689	0.146185
SLC25A27	0.272981	1.87196	0.145826
GLB1L3	0.00318319	0.0220498	0.144364
PIFO	0.0141151	0.0979779	0.144065
HCG4B	0.004002	0.0280658	0.142593
RGS4	0.0183695	0.129375	0.141986
TBX15	0.0884129	0.624751	0.141517
C11orf63	0.0607581	0.430117	0.141259
PPP2R2C	0.110789	0.787065	0.140762
THPO	0.0172549	0.123753	0.139431
GLB1L2	0.137975	0.993342	0.1389
HIST1H3I	0.101931	0.737558	0.138201
RIPPLY2	0.0770021	0.557818	0.138042
PPIAP30	0.033553	0.243191	0.13797
TBC1D3P2	0.00390291	0.0282951	0.137936
SPAG6	0.012826	0.0930877	0.137784
VGLL2	2.05691	14.9336	0.137737
PSG4	3.23281	23.4789	0.13769
LOC101928453	0.0334518	0.242959	0.137685
RAB33A	0.0636945	0.462657	0.137671
CRYAA	0.0306447	0.22261	0.137661
SCG5	0.0278146	0.202087	0.137637
HPDL	0.0181307	0.131808	0.137554
CYP4F2	0.0131874	0.0959009	0.137511
PCDHGB1	0.0260573	0.189494	0.13751
NALCN-AS1	0.0110022	0.0800206	0.137492
ACSS3	0.0102784	0.0747594	0.137486
GALNT15	0.000937797	0.00682261	0.137454
ZSWIM5	0.0931499	0.677738	0.137442
FGB	0.00127844	0.00930975	0.137323
FOLR1	0.339558	2.50467	0.13557
ARHGAP28	0.0547055	0.403704	0.135509
ROBO1	0.070324	0.519448	0.135382
PODN	0.0101577	0.0753114	0.134876
TRIM6	0.660367	4.94806	0.13346
FAM198B	0.433687	3.25554	0.133215
KLHL4	0.0206307	0.157058	0.131357
PIK3CD-AS2	0.599816	4.59294	0.130595
LOC645638	2.24021	17.2203	0.130091
ADAM22	0.0452773	0.350846	0.129051
CLCNKB	0.0600472	0.465748	0.128927
MIR3648-2	1.66175	12.9302	0.128517
STEAP1	0.104121	0.810616	0.128447
ST20-MTHFS	0.0150667	0.117375	0.128364
SLC10A4	0.0303161	0.236181	0.12836
ST8SIA5	0.0240219	0.187182	0.128334
DNM1P46	0.0481515	0.375297	0.128302
TPTE2P1	0.00464732	0.0362292	0.128276
NUP62CL	0.260292	2.03051	0.12819
C8orf47	0.171935	1.34589	0.127748
PCDHGA4	0.0277724	0.221438	0.125418
ZNF467	0.349736	2.80478	0.124693
WIPF3	0.0292634	0.235694	0.124158
CYGB	2.24803	18.2975	0.12286
C2CD4C	0.109555	0.900345	0.121681
GPRC5C	1.74202	14.3177	0.121669
ACTA1	0.0112249	0.0922649	0.121659
LRRC4B	0.179533	1.48137	0.121194
TIMP4	0.0202551	0.168266	0.120375
GAP43	0.0192531	0.159959	0.120363
NOVA2	0.0173243	0.143946	0.120353
LINC01179	0.00370305	0.030773	0.120334
LOC102723927	0.0295196	0.245314	0.120334
ACOX2	0.0137913	0.114615	0.120327
ACKR4	0.0135907	0.112962	0.120313
OLAH	0.00245844	0.0204369	0.120294
SNAP91	0.00931756	0.0774595	0.12029
ADAM23	0.0387311	0.322063	0.120259
KCNG3	0.0324487	0.269841	0.120251
NWD1	0.000979415	0.00814734	0.120213
ETV1	0.04842	0.402798	0.120209
HLA-DPA1	0.0392024	0.326234	0.120166
LINC01018	0.0102066	0.0852364	0.119745
MATK	0.465074	3.88828	0.119609
MBL1P	0.118437	0.997925	0.118683
KANK4	0.00276322	0.0236144	0.117014
DNAH3	0.00957593	0.0821281	0.116597
PCDHGB6	0.0386968	0.333959	0.115873
CLEC4F	0.0138419	0.119691	0.115647
SNX32	0.0578761	0.500861	0.115553
CD14	0.222542	1.93244	0.115162
ZNF880	0.0564169	0.498159	0.113251
GSTM2	0.187952	1.66058	0.113185
PRKG1	0.0226915	0.202453	0.112083
DCHS1	0.0276435	0.247137	0.111855
CASP10	0.0440989	0.395045	0.11163
C12orf39	0.670098	6.08785	0.110071
ARHGAP8	0.0810747	0.73667	0.110056
RP11-132A1.4	0.375692	3.42041	0.109838
VSTM2L	0.115516	1.0627	0.1087
SRRM3	0.689209	6.34704	0.108587
MID2	0.0661648	0.616112	0.107391
OLFML3	0.284788	2.65507	0.107262
RHCE	0.0204679	0.190943	0.107194
KLK5	0.0249794	0.233425	0.107013
PIN4P1	0.0135546	0.126731	0.106956
KEL	0.0123983	0.115929	0.106947
COLEC12	0.00992568	0.0928229	0.106931
LIPG	0.00739547	0.0691719	0.106914
AASS	0.00514311	0.0481117	0.106899
ZNF626	0.000550429	0.0051491	0.106898
SLC6A12	0.00980595	0.0918283	0.106786
TFPI	0.67196	6.31155	0.106465
EVI2A	0.142346	1.37134	0.1038
LINC00987	0.0705253	0.686062	0.102797
COL1A2	0.0111926	0.110516	0.101276
SYNE1	0.0190826	0.188428	0.101273
ALG1L9P	0.0127167	0.126473	0.100548
ZNF418	0.0166782	0.166385	0.100239
ABCG1	0.0534526	0.534379	0.100027
MECOM	0.056872	0.586499	0.0969686
TNFSF12	0.122413	1.26391	0.0968523
MYO7A	0.0648756	0.670657	0.0967344
AZU1	0.0405008	0.420038	0.0964218
C10orf62	0.0277881	0.288422	0.0963453
MIR3652	2.28276e-06	2.37007e-05	0.0963161
CYP2E1	0.0197886	0.205495	0.0962972
CFI	0.0148272	0.154021	0.0962674
CYLC2	0.000737618	0.00766219	0.0962673
LOC101926889	0.00734281	0.0762756	0.0962668
OVGP1	0.0142417	0.147945	0.0962635
ZNF253	0.0273246	0.283861	0.0962605
CNTFR	0.0336076	0.349287	0.0962176
LGI2	0.0997841	1.03718	0.0962071
ARHGAP24	0.00764753	0.0794909	0.0962063
NHLRC4	0.0154425	0.16052	0.0962029
OLFM1	0.0882456	0.919264	0.0959959
ADIPOQ	0.000331063	0.0034529	0.0958798
PRCD	0.110205	1.1495	0.0958722
PPM1E	0.142763	1.5275	0.093462
THEMIS2	0.0408335	0.437316	0.0933729
WISP2	0.0722338	0.774908	0.093216
ATP1A2	0.0166423	0.178741	0.0931085
NIPAL2	0.113217	1.23492	0.0916796
SCARNA13	7.74806e-06	8.46325e-05	0.0915495
CACNA1H	0.0778447	0.854513	0.0910983
ZFPM2-AS1	0.090321	0.992405	0.0910122
CYP24A1	4.71322	52.1582	0.0903639
PCDHGA8	0.0335527	0.374628	0.0895627
PCDHGA7	0.0511127	0.572243	0.0893199
FAM157A	0.0269424	0.303896	0.0886566
TTYH2	0.215451	2.44917	0.0879692
SHANK1	0.00452775	0.0517695	0.0874598
GP1BB	0.124974	1.4337	0.0871689
ANKRD20A8P	0.00209915	0.0242864	0.0864331
CYP11A1	0.0335697	0.38856	0.0863953
SEMA3E	0.376653	4.3703	0.0861846
SV2A	0.138348	1.62418	0.0851802
PPIEL	0.0494748	0.589353	0.0839477
TMEM179	0.0917611	1.09806	0.0835667
ACSBG1	0.0209929	0.251357	0.0835181
HLA-DRB1	0.0584562	0.709735	0.0823634
LIN28A	0.00764113	0.0952913	0.0801871
PRND	0.000632788	0.00789143	0.0801867
EGF	0.0110896	0.138298	0.0801858
CXXC4	0.0108457	0.135273	0.0801764
TUBBP5	0.00985913	0.127017	0.0776206
LXN	0.378863	4.91427	0.0770945
HOPX	0.122444	1.5884	0.0770861
SYCP2	0.0718029	0.947228	0.0758032
ANKRD6	0.0612416	0.812142	0.0754076
ITM2A	0.019328	0.258489	0.0747732
SVOP	0.000961744	0.0129122	0.0744834
AQP4-AS1	0.00149302	0.0202212	0.0738344
XAF1	0.0275556	0.377671	0.0729617
ABI3BP	0.143264	1.99233	0.0719078
SERPINA5	0.0408342	0.579748	0.0704344
NPL	0.0112705	0.170831	0.0659746
LURAP1L-AS1	0.0387804	0.603358	0.0642743
RINL	0.051174	0.797888	0.0641368
TLX1	0.0152307	0.237522	0.0641234
PBX1	0.15502	2.4343	0.0636812
NECAB1	0.0298088	0.472395	0.0631014
RBP1	0.0613305	1.0182	0.060234
FRRS1L	0.0292633	0.485929	0.0602213
HLA-DMB	0.0242177	0.40227	0.0602026
SLC47A1	0.0189193	0.314551	0.060147
MALL	0.0208651	0.352401	0.0592084
CPT1C	0.033112	0.567502	0.0583468
KCNK1	0.0593089	1.01654	0.0583439
DNALI1	0.0237678	0.419795	0.0566176
PAG1	0.0138427	0.253268	0.0546563
[truncated: 1,053 more rows]
